# Supplementary material for: Fear of grazing rivals the toxin‐inducing effects of nutrients in two marine harmful algae – a meta‐analysis
Source: Biol Rev Camb Philos Soc. 2026 Mar 8;101(4):1904–21. doi: 10.1002/brv.70153 (PMC13326770; doi:10.1002/brv.70153)
Supplement: Supplementary file 1 — Data S1. Master data file containing all data used for this study. [file BRV-101-1904-s002.xlsx]

## Sheet: A - Data_analysed
Pass_Geary	Reviewer	Study_ID	Case_ID	ID_1	ID_2	Year	Exp_type	Ecol_relevant	max_effect	Group	Zooplankton_species	Zooplankton_order	Phytoplankton_species	Strain	Phytoplankton_group	Toxin	Analogues	Culture_type	Experiment_medium	Starting_cell_conc	experiment_volume_mL	starting_cell_count	prey_grazer_ratio_ml-1	Light	LD_cycle	Temperature	Salinity	Hours	manipulated_nutrient	added_ N_source	added_P_source	tot_N_conc_control	tot_P_conc_control	N_conc_ex	P_conc_ex	Nutrient_conc_unit	Nutrient_comment	NP_ratio_control	NP_ratio_ex	NP_ratio_diff	NPR_ratio	AbsDiff_LnNP	Grazer_treatment	Grazer_feed	count_grazer_control	Zooplankton_species	Zooplankton_order	count_grazer_ex	Prosome_length_mm
1	Milad	Lundholm_2018	Lundholm_2018_DiffCop_Carnivore	31	3	2018	Demand	yes	yes	Indirect grazing	Paraeuchaeta norvegica	Calanoida	Pseudo-nitzschia seriata	Disko 8	Pseudo-nitzschia	DA	no	Batch	L1/4 + NH4	2500	720	1800000	900000	100	16	4		120		Nitrate+Ammonium	Phosphate	270	9.05	270	9.05	μM		29.83	29.83	0	1	0	Indirect grazing	Thalassiosira gravida	0	Paraeuchaeta norvegica	Calanoida	2	5.7
1	Milad	Tammilehto_2015	Tammilehto_2015_hyperboreus	34	2	2015	Demand	yes	yes	Indirect grazing	Calanus hyperboreus	calanoida	Pseudo-nitzschia seriata	P5G3	Pseudo-nitzschia	DA	no	Batch	L1	1000	710	710000	355000	100	12	4	35	168		Nitrate	Phosphate	882	36.2	882	36.2	μM		24.36	24.36	0	1	0	Indirect grazing	Thalassiosira sp	0	Calanus hyperboreus	calanoida	2	6
1	Milad	Hardardottir_2015	Hardardottir_2015_B_20cop	29	2	2015	Demand	yes	yes	Indirect grazing	Calanus sp	Calanoida	Pseudo-nitzschia seriata	P5G3	Pseudo-nitzschia	DA	no	Batch	L1/10 + NH4	3000	720	2160000	108000	100	12	4	36	192		Nitrate+Ammonium	Phosphate	170	5.6	170	5.6	μM		30.36	30.36	0	1	0	Indirect grazing	Thalassiosira sp	0	Calanus sp	Calanoida	20	2.387
1	Milad	Lundholm_2018	Lundholm_2018_DoseCop_100cop_7d	31	7	2018	Demand	yes	yes	Direct grazing	Acartia tonsa	Calanoida	Pseudo-nitzschia seriata	1877C	Pseudo-nitzschia	DA	no	Batch	F/2	400	750	300000	4000	100	16	4	20	168		Nitrate	Phosphate	882	36.2	882	36.2	μM		24.36	24.36	0	1	0	Direct grazing	Rhodomonas baltica	0	Acartia tonsa	Calanoida	75	0.808
1	Milad	Hardardottir_2015	Hardardottir_2015_B_12cop	29	1	2015	Demand	yes	yes	Indirect grazing	Calanus sp	Calanoida	Pseudo-nitzschia seriata	P5G3	Pseudo-nitzschia	DA	no	Batch	L1/10 + NH4	3000	720	2160000	180000	100	12	4	36	192		Nitrate+Ammonium	Phosphate	170	5.6	170	5.6	μM		30.36	30.36	0	1	0	Indirect grazing	Thalassiosira sp	0	Calanus sp	Calanoida	12	2.387
1	Milad	Selander_2012	Selander_2012_ig_Calanus	6	2	2012	Demand	yes	yes	Indirect grazing	Calanus sp	Calanoida	Alexandrium tamarense	No.1	Alexandrium	PST	yes	Batch	K/10	532	70	37240	37240	150	14	18	33	72		Nitrate+Ammonium	Phosphate	93.2	1	93.2	1	μM		93.2	93.2	0	1	0	Indirect grazing	Rhodomonas sp	0	Calanus sp	Calanoida	1	2.387
1	Milad	Selander_2012	Selander_2012_ig_Acartia	6	1	2012	Demand	yes	yes	Indirect grazing	Acartia tonsa	Calanoida	Alexandrium tamarense	No.1	Alexandrium	PST	yes	Batch	K/10	532	70	37240	7448	150	14	18	33	72		Nitrate+Ammonium	Phosphate	93.2	1	93.2	1	μM		93.2	93.2	0	1	0	Indirect grazing	Rhodomonas sp	0	Acartia tonsa	Calanoida	5	0.808
1	Milad	Tammilehto_2015	Tammilehto_2015_finmarchicus	34	1	2015	Demand	yes	yes	Indirect grazing	Calanus finmarchicus	calanoida	Pseudo-nitzschia seriata	P5G3	Pseudo-nitzschia	DA	no	Batch	L1	1000	710	710000	88750	100	12	4	35	120		Nitrate	Phosphate	882	36.2	882	36.2	μM		24.36	24.36	0	1	0	Indirect grazing	Thalassiosira sp	0	Calanus finmarchicus	calanoida	8	2.397
1	Milad	Wohlrab_2010	Wohlrab_2010_dg_Chamatus	12	1	2010	Demand	yes	yes	Direct grazing	Calanus helgolandicus	Calanoida	Alexandrium fundyense	Clone5	Alexandrium	PST	yes	Batch	K	4000				0	15	15	33	48		Nitrate+Ammonium	Phosphate	932	10	932	10	μM		93.2	93.2	0	1	0	Direct grazing		0	Calanus helgolandicus	Calanoida	10	2.387
1	Milad	Selander_2006	Selander_2006_ig	8	2	2006	Demand	yes	yes	Indirect grazing	Acartia tonsa	Calanoida	Alexandrium minutum	AL-1V	Alexandrium	PST	yes	Batch	K/10 w 25% phosphate	1750	70	122500	40833.3	150	14	18		72		Nitrate+Ammonium	Phosphate	93.2	0.25	93.2	0.25	μM		372.8	372.8	0	1	0	Indirect grazing	Thalassiosira pseudana + Skeletonema costatum + Isochrysis galbana	0	Acartia tonsa	Calanoida	3	0.808
1	Milad	Selander_2006	Selander_2006_ng	8	1	2006	Demand	yes	yes	Starving grazer	Acartia tonsa	Calanoida	Alexandrium minutum	AL-1V	Alexandrium	PST	yes	Batch	K/10 w 25% phosphate	1750	70	122500	40833.3	150	14	18		72		Nitrate+Ammonium	Phosphate	93.2	0.25	93.2	0.25	μM		372.8	372.8	0	1	0	Starving grazer	Thalassiosira pseudana + Skeletonema costatum + Isochrysis galbana	0	Acartia tonsa	Calanoida	3	0.808
1	Milad	Bergkvist_2008	Bergkvist_2008_ig_83_Aclausi	1	1	2008	Demand	yes	yes	Indirect grazing	Acartia clausi	Calanoida	Alexandrium minutum	AL-1V	Alexandrium	PST	yes	Batch	K/10	1500	70	105000	35000	150	14	18				Nitrate+Ammonium	Phosphate	93.2	1	93.2	1	μM		93.2	93.2	0	1	0	Indirect grazing	Rhodomonas baltica + Skeletonema sp	0	Acartia clausi	Calanoida	3	0.802
1	Milad	Bergkvist_2008	Bergkvist_2008_ig_A5_Aclausi	1	1	2008	Demand	yes	yes	Indirect grazing	Acartia clausi	Calanoida	Alexandrium minutum	CNR AMIA5	Alexandrium	PST	yes	Batch	K/10	1500	70	105000	35000	150	14	18				Nitrate+Ammonium	Phosphate	93.2	1	93.2	1	μM		93.2	93.2	0	1	0	Indirect grazing	Rhodomonas baltica + Skeletonema sp	0	Acartia clausi	Calanoida	3	0.802
1	Milad	Hardardottir_2019b	Hardardottir_2019b_0d_cont_ig	28	1	2019	Demand	yes	yes	Indirect grazing	Calanus finmarchicus	Calanoida	Pseudo-nitzschia seriata	Disko 8	Pseudo-nitzschia	DA	no	Batch	L1 + NH4	4000	720	2880000	480000	100	16	4		72		Nitrate	Phosphate	882	36.2	882	36.2	μM		24.36	24.36	0	1	0	Indirect grazing		0	Calanus finmarchicus	Calanoida	6	2.397
1	Milad	Lundholm_2018	Lundholm_2018_DiffCop_Ig	31	1	2018	Demand	yes	yes	Indirect grazing	Calanus finmarchicus	Calanoida	Pseudo-nitzschia seriata	Disko 8	Pseudo-nitzschia	DA	no	Batch	L1/4 + NH4	2500	720	1800000	360000	100	16	4		120		Nitrate+Ammonium	Phosphate	270	9.05	270	9.05	μM		29.83	29.83	0	1	0	Indirect grazing	Thalassiosira gravida	0	Calanus finmarchicus	Calanoida	5	2.397
1	Milad	Lundholm_2018	Lundholm_2018_DiffCop_Ng	31	2	2018	Demand	yes	yes	Starving grazer	Calanus finmarchicus	Calanoida	Pseudo-nitzschia seriata	Disko 8	Pseudo-nitzschia	DA	no	Batch	L1/4 + NH4	2500	720	1800000	360000	100	16	4		120		Nitrate+Ammonium	Phosphate	270	9.05	270	9.05	μM		29.83	29.83	0	1	0	Starving grazer	Thalassiosira gravida	0	Calanus finmarchicus	Calanoida	5	2.397
1	Milad	Hardardottir_2019a	Hardardottir_2019a_cont_ig	27	1	2019	Demand	yes	yes	Indirect grazing	Calanus finmarchicus	Calanoida	Pseudo-nitzschia seriata	Disko 8	Pseudo-nitzschia	DA	no	Batch	L1/4 + NH4	2000	720	1440000	288000	100	14	5		168		Nitrate	Phosphate	220.5	9.05	220.5	9.05	μM		24.36	24.36	0	1	0	Indirect grazing	Thalassiosira gravida	0	Calanus finmarchicus	Calanoida	5	2.397
1	Milad	Griffin_2019	Griffin_2019_F2	2	1	2019	Demand	yes	yes	Direct grazing	Acartia hudsonica	Calanoida	Alexandrium catenella	BF-5	Alexandrium	PST	yes	Batch	F/2	300	500	150000	10000	50	12	18		72		Nitrate	Phosphate	880	36.3	880	36.3	μM		24.24	24.24	0	1	0	Direct grazing	mixed diet of non-toxigenic phytoplankton	0	Acartia hudsonica	Calanoida	15	0.83
1	Milad	Griffin_2019	Griffin_2019_FSW	2	2	2019	Demand	yes	yes	Direct grazing	Acartia hudsonica	Calanoida	Alexandrium catenella	BF-5	Alexandrium	PST	yes	Batch	FSW	300	500	150000	10000	50	12	18		72		Nitrate	Phosphate	3	1	3	1	μM		3	3	0	1	0	Direct grazing	mixed diet of non-toxigenic phytoplankton	0	Acartia hudsonica	Calanoida	15	0.83
1	Milad	SenftBatoh_2015b	SenftBatoh_2015b_dg_ME	10	1	2015	Demand	yes	yes	Direct grazing	Acartia hudsonica	Calanoida	Alexandrium catenella	BF-5	Alexandrium	PST	yes	Batch	F/2	300	500	150000	10000	100	12	18		72		Nitrate	Phosphate	880	36.3	880	36.3	μM		24.24	24.24	0	1	0	Direct grazing	Thalassiosira weissflogii + Isochrysis galbana + Rhodomonas lens	0	Acartia hudsonica	Calanoida	15	0.83
1	Milad	SenftBatoh_2015b	SenftBatoh_2015b_dg_NJ	10	2	2015	Demand	yes	yes	Direct grazing	Acartia hudsonica	Calanoida	Alexandrium catenella	BF-5	Alexandrium	PST	yes	Batch	F/2	300	500	150000	10000	100	12	18		72		Nitrate	Phosphate	880	36.3	880	36.3	μM		24.24	24.24	0	1	0	Direct grazing	Thalassiosira weissflogii + Isochrysis galbana + Rhodomonas lens	0	Acartia hudsonica	Calanoida	15	0.83
1	Milad	SenftBatoh_2015b	SenftBatoh_2015b_ig_ME	10	3	2015	Demand	yes	yes	Indirect grazing	Acartia hudsonica	Calanoida	Alexandrium catenella	BF-5	Alexandrium	PST	yes	Batch	F/2	300	500	150000	10000	100	12	18		72		Nitrate	Phosphate	880	36.3	880	36.3	μM		24.24	24.24	0	1	0	Indirect grazing	Thalassiosira weissflogii + Isochrysis galbana + Rhodomonas lens	0	Acartia hudsonica	Calanoida	15	0.83
1	Milad	SenftBatoh_2015b	SenftBatoh_2015b_ig_NJ	10	4	2015	Demand	yes	yes	Indirect grazing	Acartia hudsonica	Calanoida	Alexandrium catenella	BF-5	Alexandrium	PST	yes	Batch	F/2	300	500	150000	10000	100	12	18		72		Nitrate	Phosphate	880	36.3	880	36.3	μM		24.24	24.24	0	1	0	Indirect grazing	Thalassiosira weissflogii + Isochrysis galbana + Rhodomonas lens	0	Acartia hudsonica	Calanoida	15	0.83
1	Milad	Selander_2008	Selander_2008_StrainA5_NP	7	2	2008	Demand	yes	yes	Indirect grazing	Acartia tonsa	Calanoida	Alexandrium minutum	CNR AMIA5	Alexandrium	PST	yes	Batch	Custom	4300	70	301000	150500	150	14	18		72		Nitrate	Phosphate	88.01	5.62	88.01	5.62	μM		15.66	15.66	0	1	0	Indirect grazing		0	Acartia tonsa	Calanoida	2	0.802
1	Milad	Selander_2008	Selander_2008_Strain83_NP	7	1	2008	Demand	yes	yes	Indirect grazing	Acartia tonsa	Calanoida	Alexandrium minutum	AL-1V	Alexandrium	PST	yes	Batch	Custom	3800	70	266000	133000	150	14	18		120		Nitrate	Phosphate	88.01	5.62	88.01	5.62	μM		15.66	15.66	0	1	0	Indirect grazing		0	Acartia tonsa	Calanoida	2	0.802
1	Milad	Bergkvist_2008	Bergkvist_2008_ig_83_Ctypicus	1	1	2008	Demand	yes	yes	Indirect grazing	Centropages typicus	Calanoida	Alexandrium minutum	AL-1V	Alexandrium	PST	yes	Batch	K/10	1500	70	105000	52500	150	14	18				Nitrate+Ammonium	Phosphate	93.2	1	93.2	1	μM		93.2	93.2	0	1	0	Indirect grazing	Rhodomonas baltica + Skeletonema sp	0	Centropages typicus	Calanoida	2	1.188
0	Milad	Bergkvist_2008	Bergkvist_2008_ig_A5_Ctypicus	1	1	2008	Demand	yes	yes	Indirect grazing	Centropages typicus	Calanoida	Alexandrium minutum	CNR AMIA5	Alexandrium	PST	yes	Batch	K/10	1500	70	105000	52500	150	14	18				Nitrate+Ammonium	Phosphate	93.2	1	93.2	1	μM		93.2	93.2	0	1	0	Indirect grazing	Rhodomonas baltica + Skeletonema sp	0	Centropages typicus	Calanoida	2	1.188
1	Milad	Selander_2012	Selander_2012_ig_Centropages	6	3	2012	Demand	yes	yes	Indirect grazing	Centropages typicus	Calanoida	Alexandrium tamarense	No.1	Alexandrium	PST	yes	Batch	K/10	532	70	37240	18620	150	14	18	33	72		Nitrate+Ammonium	Phosphate	93.2	1	93.2	1	μM		93.2	93.2	0	1	0	Indirect grazing	Rhodomonas sp	0	Centropages typicus	Calanoida	2	1.188
1	Milad	Wohlrab_2017	Wohlrab_2017_A2_ig	11	3	2017	Demand	yes	yes	Indirect grazing	Centropages typicus	Calanoida	Alexandrium fundyense	Alex2	Alexandrium	PST	yes	Batch	K/10	4000	450	1800000	180000	150	14	18	33	48		Nitrate+Ammonium	Phosphate	93.2	1	93.2	1	μM		93.2	93.2	0	1	0	Indirect grazing	Rhodomonas baltica	0	Centropages typicus	Calanoida	10	1.188
1	Milad	Wohlrab_2017	Wohlrab_2017_A2_ng	11	4	2017	Demand	yes	yes	Starving grazer	Centropages typicus	Calanoida	Alexandrium fundyense	Alex2	Alexandrium	PST	yes	Batch	K/10	4000	450	1800000	180000	150	14	18	33	48		Nitrate+Ammonium	Phosphate	93.2	1	93.2	1	μM		93.2	93.2	0	1	0	Starving grazer	Rhodomonas baltica	0	Centropages typicus	Calanoida	10	1.188
1	Milad	Wohlrab_2017	Wohlrab_2017_A5_ig	11	5	2017	Demand	yes	yes	Indirect grazing	Centropages typicus	Calanoida	Alexandrium fundyense	Alex5	Alexandrium	PST	yes	Batch	K/10	4000	450	1800000	180000	150	14	18	33	48		Nitrate+Ammonium	Phosphate	93.2	1	93.2	1	μM		93.2	93.2	0	1	0	Indirect grazing	Rhodomonas baltica	0	Centropages typicus	Calanoida	10	1.188
1	Milad	Wohlrab_2017	Wohlrab_2017_A5_ng	11	6	2017	Demand	yes	yes	Starving grazer	Centropages typicus	Calanoida	Alexandrium fundyense	Alex5	Alexandrium	PST	yes	Batch	K/10	4000	450	1800000	180000	150	14	18	33	48		Nitrate+Ammonium	Phosphate	93.2	1	93.2	1	μM		93.2	93.2	0	1	0	Starving grazer	Rhodomonas baltica	0	Centropages typicus	Calanoida	10	1.188
1	Milad	Wohlrab_2017	Wohlrab_2017_dg_A2_48h	11	1	2017	Demand	yes	yes	Direct grazing	Centropages typicus	Calanoida	Alexandrium fundyense	Alex2	Alexandrium	PST	yes	Batch	K/10	5000	500	2500000	250000	150	14	18	33	48		Nitrate+Ammonium	Phosphate	93.2	1	93.2	1	μM		93.2	93.2	0	1	0	Direct grazing	Rhodomonas baltica	0	Centropages typicus	Calanoida	10	1.188
1	Milad	Wohlrab_2017	Wohlrab_2017_dg_A5_72h	11	2	2017	Demand	yes	yes	Direct grazing	Centropages typicus	Calanoida	Alexandrium fundyense	Alex5	Alexandrium	PST	yes	Batch	K/10	5000	500	2500000	250000	150	14	18	33	72		Nitrate+Ammonium	Phosphate	93.2	1	93.2	1	μM		93.2	93.2	0	1	0	Direct grazing	Rhodomonas baltica	0	Centropages typicus	Calanoida	10	1.188
1	Milad	Selander_2006	Selander_2006_dg_8cop	8	3	2006	Demand	yes	yes	Direct grazing	Acartia tonsa	Calanoida	Alexandrium minutum	AL-1V	Alexandrium	PST	yes	Batch	K/10 w 25% phosphate	480	500	240000	30000	150	14	18		120		Nitrate+Ammonium	Phosphate	93.2	0.25	93.2	0.25	μM		372.8	372.8	0	1	0	Direct grazing	Thalassiosira pseudana + Skeletonema costatum + Isochrysis galbana	0	Acartia tonsa	Calanoida	8	0.808
1	Milad	Guisande_2002	Guisande_2002_MAX_18d	3	1	2002	Demand	no	yes	Direct grazing	Acartia clausi	Calanoida	Alexandrium minutum	AL-1V	Alexandrium	PST	yes	Batch	Diluted K	350	75	26250	26250	50	12	15	33.1	432		Nitrate+Ammonium	Phosphate	204.24	1.19	204.24	1.19	μM		171.63	171.63	0	1	0	Direct grazing		0	Acartia clausi	Calanoida	1	0.802
1	Milad	Wohlrab_2010	Wohlrab_2010_dg_Aclausii	12	2	2010	Demand	yes	yes	Direct grazing	Acartia clausi	Calanoida	Alexandrium fundyense	Clone5	Alexandrium	PST	yes	Batch	K	4000				0	15	15	33	48		Nitrate+Ammonium	Phosphate	932	10	932	10	μM		93.2	93.2	0	1	0	Direct grazing		0	Acartia clausi	Calanoida	15	0.802
1	Milad	Bergkvist_2008	Bergkvist_2008_ig_83_Pseudocalanus	1	1	2008	Demand	yes	yes	Indirect grazing	Pseudocalanus sp	Calanoida	Alexandrium minutum	CNR AMIA5	Alexandrium	PST	yes	Batch	K/10	1500	70	105000	35000	150	14	18				Nitrate+Ammonium	Phosphate	93.2	1	93.2	1	μM		93.2	93.2	0	1	0	Indirect grazing	Rhodomonas baltica + Skeletonema sp	0	Pseudocalanus sp	Calanoida	3	0.857
1	Milad	Bergkvist_2008	Bergkvist_2008_ig_A5_Pseudocalanus	1	1	2008	Demand	yes	yes	Indirect grazing	Pseudocalanus sp	Calanoida	Alexandrium minutum	AL-1V	Alexandrium	PST	yes	Batch	K/10	1500	70	105000	35000	150	14	18				Nitrate+Ammonium	Phosphate	93.2	1	93.2	1	μM		93.2	93.2	0	1	0	Indirect grazing	Rhodomonas baltica + Skeletonema sp	0	Pseudocalanus sp	Calanoida	3	0.857
1	Milad	Selander_2012	Selander_2012_kin_Max_3d_terminated	6	4	2012	Demand	yes	yes	Direct grazing	Centropages typicus	Calanoida	Alexandrium tamarense	No.9	Alexandrium	PST	yes	Batch	K/10	272	500	136000	27200	150	14	18	33	72		Nitrate+Ammonium	Phosphate	93.2	1	93.2	1	μM		93.2	93.2	0	1	0	Direct grazing	Rhodomonas sp	0	Centropages typicus	Calanoida	5	1.188
1	Milad	Yang_2011a	Yang_2011a_3d	13	1	2011	Demand	yes	yes	Direct grazing	Centropages typicus	Calanoida	Alexandrium minutum	AL-1V	Alexandrium	PST	yes	Semi-continuous	K/10	8800	500	4400000	1100000	150	18	16		72		Nitrate+Ammonium	Phosphate	93.2	1	93.2	1	μM		93.2	93.2	0	1	0	Direct grazing		0	Centropages typicus	Calanoida	4	1.188
1	Milad	Lundholm_2018	Lundholm_2018_DiffDiatom_Po_PSH1	31	4	2018	Demand	yes	yes	Direct grazing	Centropages hamatus	Calanoida	Pseudo-nitzschia obtusa	PSH1	Pseudo-nitzschia	DA	no	Batch	L1/4 + NH4	1600	250	400000	100000	100	12	4		72		Nitrate+Ammonium	Phosphate	270	9.05	270	9.05	μM		29.83	29.83	0	1	0	Direct grazing		0	Centropages hamatus	Calanoida	4	0.889
1	Milad	Lundholm_2018	Lundholm_2018_DiffDiatom_Ps_Disko8	31	5	2018	Demand	yes	yes	Direct grazing	Centropages hamatus	Calanoida	Pseudo-nitzschia seriata	Disko 8	Pseudo-nitzschia	DA	no	Batch	L1/4 + NH4	1600	250	400000	100000	100	12	4		72		Nitrate+Ammonium	Phosphate	270	9.05	270	9.05	μM		29.83	29.83	0	1	0	Direct grazing		0	Centropages hamatus	Calanoida	4	0.889
1	Milad	Lundholm_2018	Lundholm_2018_DiffDiatom_Ps_Hv5	31	6	2018	Demand	yes	yes	Direct grazing	Centropages hamatus	Calanoida	Pseudo-nitzschia seriata	Hv5	Pseudo-nitzschia	DA	no	Batch	L1/4 + NH4	1600	250	400000	100000	100	12	4		72		Nitrate+Ammonium	Phosphate	270	9.05	270	9.05	μM		29.83	29.83	0	1	0	Direct grazing		0	Centropages hamatus	Calanoida	4	0.889
1	Milad	SenftBatoh_2015a	SenftBatoh_2015a_MAX_dg	9	1	2015	Demand	no	yes	Direct grazing	Eurytemora herdmani	Calanoida	Alexandrium catenella	BF-5	Alexandrium	PST	yes	Batch	F/4	300	500	150000	25000		12	18		72		Nitrate	Phosphate	440	18.15	440	18.15	μM		24.24	24.24	0	1	0	Direct grazing	Thalassiosira weissflogii + Tetraselmis sp	0	Eurytemora herdmani	Calanoida	6	0.817
1	Milad	SenftBatoh_2015a	SenftBatoh_2015a_MAX_ng	9	2	2015	Demand	yes	yes	Starving grazer	Eurytemora herdmani	Calanoida	Alexandrium catenella	BF-5	Alexandrium	PST	yes	Batch	F/4	300	500	150000	25000		12	18		72		Nitrate	Phosphate	440	18.15	440	18.15	μM		24.24	24.24	0	1	0	Starving grazer	Thalassiosira weissflogii + Tetraselmis sp	0	Eurytemora herdmani	Calanoida	6	0.817
0	Milad	Bechemin_1999	Bechemin_1999_MAX_1.6_80	14	1	1999	Resource	no	yes	Phosphorous			Alexandrium minutum	AM89BM	Alexandrium	PST	yes	Semi-continuous	Custom	682	4000	2728000		53	16	18	35	168	Nitrogen	Nitrate	Phosphate	6.08	3.8	304	3.8	μM	Same phosphate, different nitrate conc	1.6	80	78.4	50	3.91202
1	Milad	Bechemin_1999	Bechemin_1999_MAX_3.16_80_ALTGeary	14	2	1999	Resource	no	yes	Phosphorous			Alexandrium minutum	AM89BM	Alexandrium	PST	yes	Semi-continuous	Custom	682	4000	2728000		53	16	18	35	168	Nitrogen	Nitrate	Phosphate	12	3.8	304	3.8	μM	Same phosphate, different nitrate conc	3.16	80	76.84	25.32	3.23145
1	Milad	Grebner_2019	Grebner_2019_Am_16_0	30	2	2019	Demand	yes	yes	Chemical cues			Alexandrium minutum	AL-1V	Alexandrium	PST	yes	Batch	F/2	10000				100	12	16	26	48		Nitrate	Phosphate	882	36.2	882	36.2	μM		24.36	24.36	0	1	0	Chemical cues
1	Milad	Grebner_2019	Grebner_2019_Am_18_4	30	1	2019	Demand	yes	yes	Chemical cues			Alexandrium minutum	AL-1V	Alexandrium	PST	yes	Batch	F/2	10000				100	12	16	26	48		Nitrate	Phosphate	882	36.2	882	36.2	μM		24.36	24.36	0	1	0	Chemical cues
1	Milad	Grebner_2019	Grebner_2019_Am_758	30	3	2019	Demand	yes	yes	Chemical cues			Alexandrium minutum	AL-1V	Alexandrium	PST	yes	Batch	F/2	10000				100	12	16	26	48		Nitrate	Phosphate	882	36.2	882	36.2	μM		24.36	24.36	0	1	0	Chemical cues
1	Milad	Grebner_2019	Grebner_2019_Ps_16_0	30	5	2019	Demand	yes	yes	Chemical cues			Pseudo-nitzschia seriata	Disko 8	Pseudo-nitzschia	DA	no	Batch	L1	6500				60	22	4	30	60		Nitrate	Phosphate	882	36.2	882	36.2	μM		24.36	24.36	0	1	0	Chemical cues
1	Milad	Grebner_2019	Grebner_2019_Ps_18_4	30	4	2019	Demand	yes	yes	Chemical cues			Pseudo-nitzschia seriata	Disko 8	Pseudo-nitzschia	DA	no	Batch	L1	6500				60	22	4	30	60		Nitrate	Phosphate	882	36.2	882	36.2	μM		24.36	24.36	0	1	0	Chemical cues
1	Milad	Grebner_2019	Grebner_2019_Ps_758	30	6	2019	Demand	yes	yes	Chemical cues			Pseudo-nitzschia seriata	Disko 8	Pseudo-nitzschia	DA	no	Batch	L1	6500				60	22	4	30	60		Nitrate	Phosphate	882	36.2	882	36.2	μM		24.36	24.36	0	1	0	Chemical cues
1	Milad	Grebner_2019	Grebner_2019_Ps_mix	30	7	2019	Demand	yes	yes	Chemical cues			Pseudo-nitzschia seriata	Disko 8	Pseudo-nitzschia	DA	no	Batch	L1	6500				60	22	4	30	60		Nitrate	Phosphate	882	36.2	882	36.2	μM		24.36	24.36	0	1	0	Chemical cues
1	Milad	Griffin_2019	Griffin_2019_F2_H-NH	2	3	2019	Resource	yes	yes	Nitrogen			Alexandrium catenella	BF-5	Alexandrium	PST	yes	Batch	Custom	300	500	150000		50	12	18		72	Nitrogen	Nitrate+Ammonium	Phosphate	880	36.3	930	36.3	μM	N (50 ammonium) added to F/2 medium	24.24	25.62	1.38	1.06	0.0553691
1	Milad	Griffin_2019	Griffin_2019_FSW_urea	2	4	2019	Resource	yes	yes	Nitrogen			Alexandrium catenella	BF-5	Alexandrium	PST	yes	Batch	Custom	300	500	150000		50	12	18		72	Nitrogen	Nitrate+Urea	Phosphate	3	1	103	1	μM	N (50 urea) added to FWS	3	103	100	34.33	3.53612
1	Milad	Grzebyk_2003	Grzebyk_2003_Oyst0.2_3_Max	15	1	2003	Resource	yes	yes	Nitrogen			Alexandrium minutum	AM89BM	Alexandrium	PST	yes	Batch	Custom	500				100	16	18	36	144	Nitrogen	Nitrate	Phosphate	1.3	0.13	28.3	0.76	μM	Increased nitrate and increased phosphate, more nitrate	10	37.24	27.24	3.72	1.3148
1	Milad	Hii_2016	Hii_2016_ammonium_AP1_AP2	16	1	2016	Resource	yes	yes	Phosphorous			Alexandrium minutum	AmKB02	Alexandrium	PST	yes	Batch	Custom	1500				100	12	25	15	192	Phosphorous	Ammonium	Phosphate	180.8	13.7	180	9.4	μM	Added ammonium constant, phosphate changed to make different treatments	13.2	19.15	5.95	1.45	0.372086
1	Milad	Hii_2016	Hii_2016_ammonium_MAX_NIP_NLP	16	2	2016	Resource	no	yes	Phosphorous			Alexandrium minutum	AmKB02	Alexandrium	PST	yes	Batch	Custom	1500				100	12	25	15	192	Phosphorous	Ammonium	Phosphate	180.8	13.7	180	9.4	μM	Added ammonium constant, phosphate changed to make different treatments	13.2	19.15	5.95	1.45	0.372086
1	Milad	Hii_2019	Hii_2019_NHP_NLP	17	1	2019	Resource	yes	yes	Phosphorous			Alexandrium minutum	AmKB02	Alexandrium	PST	yes	Batch	Custom	130				100	12	25	15	192	Phosphorous	Nitrate	Phosphate	483.1	29.7	489.6	4.1	μM	Added ammonium constant, phosphate changed to make different treatments	16.27	119.41	103.14	7.34	1.99324
1	Milad	Hu_2006	Hu__2006_MAX_d29_middleN_S14N	18	1	2006	Resource	yes	yes	Nitrogen			Alexandrium tamarense		Alexandrium	PST	no	Batch	Custom					100		22		360	Nitrogen	Nitrate	Phosphate	794	72	882	36	μM	Increased nitrate and decreased phosphate	11.03	24.5	13.47	2.22	0.798054
1	Milad	Lee_2012	Lee_2012_Nlim_MAX_0_880	19	1	2012	Resource	no	yes	Nitrogen			Alexandrium tamarense	Kci	Alexandrium	PST	yes	Batch	Custom	1000				120	12	20		360	Nitrogen	Nitrate	Phosphate		36.2	880	36.2	μM	Constand phosphate (36.2) and different Nitrates		24.31			#DIV/0!
0	Milad	Lee_2012	Lee_2012_Plim_MAX_36_0	19	2	2012	Resource	no	yes	Phosphorous			Alexandrium tamarense	Kci	Alexandrium	PST	yes	Batch	Custom	1000				120	12	20		360	Phosphorous	Nitrate	Phosphate	880	36.2	880	0	μM	Constand phosphate (36.2) and different Nitrates	24.31				#NUM!
1	Milad	Lema_2017	Lema_2017_Pa1	35	1	2017	Resource	yes	yes	Phosphorous			Pseudo-nitzschia australis	IFR-PAU-010	Pseudo-nitzschia	DA	no	Batch	Custom	2000				80	12	16	33.5	336	Phosphorous	Nitrate	Phosphate	480	30	480	3	μM	Same nitrate, different phosphate conc	16	160	144	10	2.30259
1	Milad	Lema_2017	Lema_2017_Pa2	35	2	2017	Resource	yes	yes	Phosphorous			Pseudo-nitzschia australis	P1D2	Pseudo-nitzschia	DA	no	Batch	Custom	2000				80	12	16	33.5	336	Phosphorous	Nitrate	Phosphate	160	30	160	3	μM	Same nitrate, different phosphate conc	5.33	53.33	48	10.01	2.30315
1	Milad	Lema_2017	Lema_2017_Pa3	35	3	2017	Resource	yes	yes	Phosphorous			Pseudo-nitzschia australis	P6B3	Pseudo-nitzschia	DA	no	Batch	Custom	2000				80	12	16	33.5	336	Phosphorous	Nitrate	Phosphate	160	30	160	3	μM	Same nitrate, different phosphate conc	5.33	53.33	48	10.01	2.30315
0	Milad	Lema_2017	Lema_2017_Pf1	35	4	2017	Resource	yes	yes	Phosphorous			Pseudo-nitzschia fraudulenta	PNfra2	Pseudo-nitzschia	DA	no	Batch	Custom	2000				80	12	16	33.5	336	Phosphorous	Nitrate	Phosphate	480	10	480	3	μM	Same nitrate, different phosphate conc	48	160	112	3.33	1.20397
0	Milad	Lema_2017	Lema_2017_Pf2	35	5	2017	Resource	yes	yes	Phosphorous			Pseudo-nitzschia fraudulenta	PNfra29	Pseudo-nitzschia	DA	no	Batch	Custom	2000				80	12	16	33.5	336	Phosphorous	Nitrate	Phosphate	480	10	480	3	μM	Same nitrate, different phosphate conc	48	160	112	3.33	1.20397
0	Milad	Lema_2017	Lema_2017_Pf3	35	6	2017	Resource	yes	yes	Phosphorous			Pseudo-nitzschia fraudulenta	PNfra31	Pseudo-nitzschia	DA	no	Batch	Custom	2000				80	12	16	33.5	336	Phosphorous	Nitrate	Phosphate	480	10	480	3	μM	Same nitrate, different phosphate conc	48	160	112	3.33	1.20397
0	Milad	Lema_2017	Lema_2017_Pp1	35	7	2017	Resource	yes	yes	Phosphorous			Pseudo-nitzschia pungens	PNpun47	Pseudo-nitzschia	DA	no	Batch	Custom	2000				80	12	16	33.5	336	Phosphorous	Nitrate	Phosphate	480	30	480	3	μM	Same nitrate, different phosphate conc	16	160	144	10	2.30259
1	Milad	Lema_2017	Lema_2017_Pp2	35	8	2017	Resource	yes	yes	Phosphorous			Pseudo-nitzschia pungens	PNpun66	Pseudo-nitzschia	DA	no	Batch	Custom	2000				80	12	16	33.5	336	Phosphorous	Nitrate	Phosphate	480	30	480	3	μM	Same nitrate, different phosphate conc	16	160	144	10	2.30259
1	Milad	Lema_2017	Lema_2017_Pp3	35	9	2017	Resource	yes	yes	Phosphorous			Pseudo-nitzschia pungens	PNpun103	Pseudo-nitzschia	DA	no	Batch	Custom	2000				80	12	16	33.5	336	Phosphorous	Nitrate	Phosphate	160	10	160	3	μM	Same nitrate, different phosphate conc	16	53.33	37.33	3.33	1.20391
1	Milad	Lema_2019	Lema_2019_Pa1	36	1	2019	Resource	yes	yes	Phosphorous			Pseudo-nitzschia australis	P1D2	Pseudo-nitzschia	DA	no	Batch	Custom	1500	200	300000		80	12	16	33.5	192	Phosphorous	Nitrate	Phosphate	48	10	48	3	μM	Same nitrate, different phosphate conc	4.8	16	11.2	3.33	1.20397
1	Milad	Lema_2019	Lema_2019_Pa2	36	2	2019	Resource	yes	yes	Phosphorous			Pseudo-nitzschia australis	P3B2	Pseudo-nitzschia	DA	no	Batch	Custom	1500	200	300000		80	12	16	33.5	192	Phosphorous	Nitrate	Phosphate	48	10	48	3	μM	Same nitrate, different phosphate conc	4.8	16	11.2	3.33	1.20397
1	Milad	Lema_2019	Lema_2019_Pa3	36	3	2019	Resource	yes	yes	Phosphorous			Pseudo-nitzschia australis	IFR-PAU-010	Pseudo-nitzschia	DA	no	Batch	Custom	1500	200	300000		80	12	16	33.5	192	Phosphorous	Nitrate	Phosphate	48	10	48	3	μM	Same nitrate, different phosphate conc	4.8	16	11.2	3.33	1.20397
1	Milad	Lema_2019	Lema_2019_Pf1	36	4	2019	Resource	yes	yes	Phosphorous			Pseudo-nitzschia fraudulenta	PNfra2	Pseudo-nitzschia	DA	no	Batch	Custom	1500	200	300000		80	12	16	33.5	192	Phosphorous	Nitrate	Phosphate	48	10	48	3	μM	Same nitrate, different phosphate conc	4.8	16	11.2	3.33	1.20397
1	Milad	Lema_2019	Lema_2019_Pf2	36	5	2019	Resource	yes	yes	Phosphorous			Pseudo-nitzschia fraudulenta	PNfra31	Pseudo-nitzschia	DA	no	Batch	Custom	1500	200	300000		80	12	16	33.5	192	Phosphorous	Nitrate	Phosphate	48	10	48	3	μM	Same nitrate, different phosphate conc	4.8	16	11.2	3.33	1.20397
0	Milad	Lema_2019	Lema_2019_Pp1	36	6	2019	Resource	yes	yes	Phosphorous			Pseudo-nitzschia pungens	PNpun47	Pseudo-nitzschia	DA	no	Batch	Custom	1500	200	300000		80	12	16	33.5	192	Phosphorous	Nitrate	Phosphate	48	10	48	3	μM	Same nitrate, different phosphate conc	4.8	16	11.2	3.33	1.20397
1	Milad	Lema_2019	Lema_2019_Pp2	36	7	2019	Resource	yes	yes	Phosphorous			Pseudo-nitzschia pungens	PNpun102	Pseudo-nitzschia	DA	no	Batch	Custom	1500	200	300000		80	12	16	33.5	192	Phosphorous	Nitrate	Phosphate	48	10	48	3	μM	Same nitrate, different phosphate conc	4.8	16	11.2	3.33	1.20397
0	Milad	Leong_2004	Leong_2004_MAX_Ammonium_6_25	20	2	2004	Resource	yes	yes	Nitrogen			Alexandrium tamarense	ATKR-020415	Alexandrium	PST	yes	Batch	Custom	80				350	12	17	35	144	Nitrogen	Ammonium	Phosphate	6	36.2	25	36.2	μM	Constand phosphate (36.2) and different Nitrates	0.17	0.69	0.52	4.06	1.40089
1	Milad	Leong_2004	Leong_2004_MAX_Nitrate_6_100	20	1	2004	Resource	yes	yes	Nitrogen			Alexandrium tamarense	ATKR-020415	Alexandrium	PST	yes	Batch	Custom	60				350	12	17	35	144	Nitrogen	Nitrate	Phosphate	6	36.2	100	36.2	μM	Constand phosphate (36.2) and different Nitrates	0.17	2.76	2.59	16.24	2.78719
1	Milad	Leong_2004	Leong_2004_MAX_Urea_6_25	20	3	2004	Resource	yes	yes	Nitrogen			Alexandrium tamarense	ATKR-020415	Alexandrium	PST	yes	Batch	Custom	80				350	12	17	35	144	Nitrogen	Urea	Phosphate	6	36.2	50	36.2	μM	Constand phosphate (36.2) and different Nitrates	0.17	1.38	1.21	8.12	2.09404
1	Milad	Lippemeier_2003	Lippemeier_2003_d9_control_plim	21	1	2003	Resource	yes	yes	Phosphorous			Alexandrium minutum	AMAD16	Alexandrium	PST	yes	Batch	Custom		1500	0		180	18	20		192	Phosphorous	Nitrate	Phosphate	1978	1998	1978	0	μM	Same nitrate, different phosphate conc	0.99				#NUM!
1	Milad	Murata_2006	Murata_2006_8_48	23	1	2006	Resource	yes	yes	Phosphorous			Alexandrium tamarense	ATKR-020415	Alexandrium	PST	yes	Batch	Custom	75		0		350	12	17	35	144	Phosphorous	Nitrate	Phosphate	880	110	880	18.3333	μM	Same nitrate, different phosphate conc	8	48	40	6	1.79176
1	Milad	Murata_2012	Murata_2012_ManNh4_4_64	22	2	2012	Resource	yes	yes	Nitrogen			Alexandrium tamarense	ATKR-020415	Alexandrium	PST	yes	Semi-continuous	Custom	400		0		350	12	17	35	240	Nitrogen	Ammonium	Phosphate	6	1.56	100	1.56	μM	Same phosphate, different ammonium conc	3.85	64.1	60.25	16.65	2.81237
1	Milad	Murata_2012	Murata_2012_ManNO3_4_32	22	1	2012	Resource	yes	yes	Nitrogen			Alexandrium tamarense	ATKR-020415	Alexandrium	PST	yes	Semi-continuous	Custom	400		0		350	12	17	35	240	Nitrogen	Nitrate	Phosphate	6	1.56	50	1.56	μM	Same phosphate, different nitrate conc	3.85	32.05	28.2	8.32	2.11922
1	Milad	Murata_2012	Murata_2012_ManPO4_NH4_4_64	22	4	2012	Resource	yes	yes	Phosphorous			Alexandrium tamarense	ATKR-020415	Alexandrium	PST	yes	Semi-continuous	Custom	400		0		350	12	17	35	240	Phosphorous	Ammonium	Phosphate	25	6.25	25	0.375	μM	Same ammonium, different phosphate conc	4	66.67	62.67	16.67	2.81346
1	Milad	Murata_2012	Murata_2012_ManPO4_NO3_4_64	22	3	2012	Resource	yes	yes	Phosphorous			Alexandrium tamarense	ATKR-020415	Alexandrium	PST	yes	Semi-continuous	Custom	400		0		350	12	17	35	240	Phosphorous	Nitrate	Phosphate	25	6.25	25	0.375	μM	Same nitrate, different phosphate conc	4	66.67	62.67	16.67	2.81346
1	Milad	Olesen_2020	Olesen_2020_Po_CA2	37	2	2020	Resource	yes	yes	Nitrogen			Pseudo-nitzschia obtusa	CA2	Pseudo-nitzschia	DA	no	Batch	Custom	2000	280	560000				4	30	456	Nitrogen	Urea	Phosphate	17.35	36.2	96.83	36.2	μM	Different amounts of Urea added to L1 medium	0.48	2.67	2.19	5.56	1.71605
0	Milad	Olesen_2020	Olesen_2020_Ps_i1	37	1	2020	Resource	yes	yes	Nitrogen			Pseudo-nitzschia seriata	I1	Pseudo-nitzschia	DA	no	Batch	Custom	2000	280	560000				4	30	504	Nitrogen	Urea	Phosphate	17.35	36.2	29.94	36.2	μM	Different amounts of Urea added to L1 medium	0.48	0.83	0.35	1.73	0.54764
1	Milad	Olesen_2022	Olesen_2022_AI420	32	1	2022	Demand	yes	yes	Chemical cues			Pseudo-nitzschia seriata	AI420	Pseudo-nitzschia	DA	no	Batch	L1	6000				100	14	4		72		Nitrate	Phosphate	882	36.2	882	36.2	μM		24.36	24.36	0	1	0	Chemical cues
0	Milad	Olesen_2022	Olesen_2022_SKC620	32	2	2022	Demand	yes	yes	Chemical cues			Pseudo-nitzschia seriata	SKC620	Pseudo-nitzschia	DA	no	Batch	L1	13000				100	14	8		72		Nitrate	Phosphate	882	36.2	882	36.2	μM		24.36	24.36	0	1	0	Chemical cues
1	Milad	Ryderheim_2021	Ryderheim_2021_0.2d_HcopA	4	3	2021	Demand	yes	yes	Chemical cues			Alexandrium minutum	AL-1V	Alexandrium	PST	yes	Continuous	B1 (reduced nitrogen, 80 µM NO3-)	200				150	12	18	26			Nitrate	Phosphate	80	167	80	167	μM		0.48	0.48	0	1	0	Chemical cues
0	Milad	Ryderheim_2021	Ryderheim_2021_0.2d_LcopA	4	2	2021	Demand	yes	yes	Chemical cues			Alexandrium minutum	AL-1V	Alexandrium	PST	yes	Continuous	B1 (reduced nitrogen, 80 µM NO3-)	200				150	12	18	26			Nitrate	Phosphate	80	167	80	167	μM		0.48	0.48	0	1	0	Chemical cues
1	Milad	Ryderheim_2021	Ryderheim_2021_b_6d	4	1	2021	Demand	yes	yes	Chemical cues			Alexandrium minutum	AL-1V	Alexandrium	PST	yes	Batch	B1 (reduced nitrogen, 60 µM NO3-)	200				150	12	18	26	144		Nitrate	Phosphate	60	167	60	167	μM		0.36	0.36	0	1	0	Chemical cues
1	Milad	Ryderheim_2021	Ryderheim_2021_bottomMax_0.1_0.2	4	4	2021	Resource	no	yes	Nitrogen			Alexandrium minutum	AL-1V	Alexandrium	PST	yes	Continuous	B1 (reduced nitrogen, 60 µM NO3-)	200				150	12	18	26		Nitrogen	Nitrate	Phosphate	60	167	60	167	μM	Constant nutrient, different growth capacity	0.36	0.36	0	1	0
1	Milad	Selander_2008	Selander_2008_Strain83_Max_P_N	7	4	2008	Resource	yes	yes	Phosphorous			Alexandrium minutum	AL-1V	Alexandrium	PST	yes	Batch	Custom	4300	70	301000		150	14	18		120	Phosphorous	Nitrate	Phosphate	3.08	5.2	113.82	0.17	μM	Increased nitrate and decreased phosphate	0.59	669.53	668.94	1134.8	7.03421
1	Milad	Selander_2008	Selander_2008_StrainA5_P_NP_max	7	3	2008	Resource	yes	yes	Nitrogen			Alexandrium minutum	CNR AMIA5	Alexandrium	PST	yes	Batch	Custom	4300	70	301000		150	14	18		72	Nitrogen	Nitrate	Phosphate	4.22	5.28	101.51	6	μM	Same phosphate, different nitrate conc	0.8	16.92	16.12	21.15	3.05164
1	Milad	Selander_2015	Selander_2015_Max_706	5	1	2015	Demand	no	yes	Chemical cues			Alexandrium minutum	AL-1V	Alexandrium	PST	yes	Batch	K	10000-20000	1	10000-20000			16	18	33	48		Nitrate+Ammonium	Phosphate	932	10	932	10	μM		93.2	93.2	0	1	0	Chemical cues
1	Milad	Selander_2015	Selander_2015_Max_708	5	2	2015	Demand	no	yes	Chemical cues			Alexandrium minutum	AL-1V	Alexandrium	PST	yes	Batch	K	10000-20000	1	10000-20000			16	18	33	48		Nitrate+Ammonium	Phosphate	932	10	932	10	μM		93.2	93.2	0	1	0	Chemical cues
1	Milad	Selander_2015	Selander_2015_max_732	5	3	2015	Demand	no	yes	Chemical cues			Alexandrium minutum	AL-1V	Alexandrium	PST	yes	Batch	K	10000-20000	1	10000-20000			16	18	33	48		Nitrate+Ammonium	Phosphate	932	10	932	10	μM		93.2	93.2	0	1	0	Chemical cues
1	Milad	Selander_2015	Selander_2015_max_734	5	4	2015	Demand	no	yes	Chemical cues			Alexandrium minutum	AL-1V	Alexandrium	PST	yes	Batch	K	10000-20000	1	10000-20000			16	18	33	48		Nitrate+Ammonium	Phosphate	932	10	932	10	μM		93.2	93.2	0	1	0	Chemical cues
1	Milad	Selander_2015	Selander_2015_Max_758	5	5	2015	Demand	no	yes	Chemical cues			Alexandrium minutum	AL-1V	Alexandrium	PST	yes	Batch	K	10000-20000	1	10000-20000			16	18	33	48		Nitrate+Ammonium	Phosphate	932	10	932	10	μM		93.2	93.2	0	1	0	Chemical cues
1	Milad	Selander_2015	Selander_2015_Max_760	5	6	2015	Demand	no	yes	Chemical cues			Alexandrium minutum	AL-1V	Alexandrium	PST	yes	Batch	K	10000-20000	1	10000-20000			16	18	33	48		Nitrate+Ammonium	Phosphate	932	10	932	10	μM		93.2	93.2	0	1	0	Chemical cues
1	Milad	Selander_2019	Selander_2019	33	1	2019	Demand	yes	yes	Chemical cues			Pseudo-nitzschia seriata	Disko 8	Pseudo-nitzschia	DA	no	Batch	F/4	6500				60	22	4		72		Nitrate	Phosphate	440	18.15	440	18.15	μM		24.24	24.24	0	1	0	Chemical cues
1	Milad	Tatters_2013	Tatters_2013_16_80_15C	24	1	2013	Resource	yes	yes	Phosphorous			Alexandrium catenella	A-11c	Alexandrium	PST	yes	Semi-continuous	Custom			0		90	12	15	35	5760	Phosphorous	Nitrate	Phosphate	32	2	32	0.4	μM	Same nitrate, different phosphate conc	16	80	64	5	1.60944
1	Milad	Tatters_2013	Tatters_2013_16_80_19C	24	2	2013	Resource	yes	yes	Phosphorous			Alexandrium catenella	A-11c	Alexandrium	PST	yes	Semi-continuous	Custom			0		90	12	19	35	5760	Phosphorous	Nitrate	Phosphate	32	2	32	0.4	μM	Same nitrate, different phosphate conc	16	80	64	5	1.60944
1	Milad	VanDeWaal_2013	VanDeWaal_2013_HNHP_Plim	25	2	2013	Resource	yes	yes	Phosphorous			Alexandrium tamarense	Alex2	Alexandrium	PST	yes	Batch	Custom					100	16	15		336	Phosphorous	Nitrate	Phosphate	625	37	625	3	μM	Same nitrate, different phosphate conc	16.89	208.33	191.44	12.33	2.5124
1	Milad	VanDeWaal_2013	VanDeWaal_2013_Nlim_HNHP	25	1	2013	Resource	yes	yes	Nitrogen			Alexandrium tamarense	Alex2	Alexandrium	PST	yes	Batch	Custom					100	16	15		336	Nitrogen	Nitrate	Phosphate	75	37	625	37	μM	Same phosphate, different nitrate conc	2.03	16.89	14.86	8.32	2.11869
1	Milad	Wohlrab_2010	Wohlrab_2010_cc_Osimilis	12	3	2010	Demand	yes	yes	Chemical cues	Oithona similis	Cyclopoida	Alexandrium fundyense	Clone5	Alexandrium	PST	yes	Batch	K	4000		0		0	15	15	33	48		Nitrate+Ammonium	Phosphate	932	10	932	10	μM		93.2	93.2	0	1	0	Chemical cues		0	Oithona similis	Cyclopoida
1	Milad	Yang_2011b	Yang_2011b_4d_cont_Plim	26	2	2011	Resource	yes	yes	Phosphorous			Alexandrium minutum	AL3T	Alexandrium	PST	yes	Batch	Custom	500		0		200	16	20	32	96	Phosphorous	Nitrate	Phosphate	476	25	476	0	μM	N:P extracted from fig 3C	5.3	23.6	18.3	4.45	1.49354
1	Milad	Yang_2011b	Yang_2011b_4d_Nlim_cont	26	1	2011	Resource	yes	yes	Nitrogen			Alexandrium minutum	AL3T	Alexandrium	PST	yes	Batch	Custom	500		0		200	16	20	32	96	Nitrogen	Nitrate	Phosphate	0	25	476	25	μM	N:P extracted from fig 3C	2.7	5.3	2.6	1.96	0.674455
[truncated: 40 more columns]

## Sheet: B - Data_all
				Unique id for each experimental contrast, including information about nutrient/grazer/cue levels, which fascilitates easier identification of primary data used.				Demand = grazer/grazer cue treatments, Resource = nutrient treatments	Chosen toxin values based on treatment groups where one corresponds to approximately Redfield-ratio or by time (especially for grazing experiments), aiming for 3-6 days to minimise variation due to experimental design.				Calanoida, Cyclopoida, Cladocera			Alexandrium, Pseudo-nitzschia	Toxin group to which the measured toxin belongs. PST (paralytic shellfish toxins), DA (Domoic acid)	Are different toxin analogues measured? yes or no	Culturing method (Batch, Continuous or Semi-continuous)	Culturing medium used.	Cell density in cells per mL	Volume of medium in mL	Number of phytoplankton cells at start (conc. x volume)	Ratio between number of phytoplankton cells and grazers per mL (cell conc. / grazer conc.)	Light photon flux (umol photons m-2 s-1) in the experiment	Hours of light in the 24h light:dark cycle		Salinity in g/kg	Hours between start of experiment and toxin measurement.	The nutrient manipulated, relative to the control.			Total molar concentration in medium, OBS molecular structure, eg. 1 urea = 2 N --- Starting conc for batch cultures, continous conc for semi-continous and continous cultures.	Total molar concentration in medium, OBS molecular structure, eg. 1 urea = 2 N --- Starting conc for batch cultures, continous conc for semi-continous and continous cultures.	Total molar concentration in medium, OBS molecular structure, eg. 1 urea = 2 N --- Starting conc for batch cultures, continous conc for semi-continous and continous cultures.	Total molar concentration in medium, OBS molecular structure, eg. 1 urea = 2 N --- Starting conc for batch cultures, continous conc for semi-continous and continous cultures.								dg (directly grazing on measured cells) ------------------------------------------ ig (indirect grazing, grazing on non-measured conspecific cells), ng (no grazing/starved grazer), cc (chemical cues)	Phytoplankton fed to grazer before start of experiment	Number of grazers used	Number of grazers used	grazer, c (copepodamide), sm (stained medium)
Colours	Pass_Geary	Reviewer	Study_ID	Case_ID	ID_1	ID_2	Year	Exp_type	Ecol_relevant	max_effect	Group	Zooplankton_species	Zooplankton_order	Phytoplankton_species	Strain	Phytoplankton_group	Toxin	Analogues	Culture_type	Experiment_medium	Starting_cell_conc	experiment_volume	starting_cell_count	prey_grazer_ratio_ml-1	Light	LD_cycle	Temperature	Salinity	Hours	manipulated_nutrient	added_ N_source	added_P_source	tot_N_conc_control	tot_P_conc_control	N_conc_ex	P_conc_ex	Nutrient_conc_unit	Nutrient_comment	NP_ratio_control	NP_ratio_ex	NP_ratio_diff	NPR_ratio	AbsDiff_LnNP	Grazer_treatment	Grazer_feed	count_grazer_control	count_grazer_ex	Info_chemical_source	Info_chemical_conc_Ex
	1	Milad	Bechemin_1999	Bechemin_1999_Plim_16_80	14	1	1999	Resource	yes	no	Phosphorous			Alexandrium minutum	AM89BM	Alexandrium	PST	yes	Semi-continuous	Custom	682	4000	2728000		53	16	18	35	168	Phosphorous	Nitrate	Phosphate	6.08	3.8	304	3.8	μM	Same phosphate, different nitrate conc	1.6	80	78.4	50	3.91202
	0	Milad	Bechemin_1999	Bechemin_1999_Nlim_1.6_16	14	2	1999	Resource	yes	no	Nitrogen			Alexandrium minutum	AM89BM	Alexandrium	PST	yes	Semi-continuous	Custom	682	4000	2728000		53	16	18	35	168	Nitrogen	Nitrate	Phosphate	6.08	3.8	60.8	3.8	μM	Same phosphate, different nitrate conc	1.6	16	14.4	10	2.30259
	0	Milad	Bechemin_1999	Bechemin_1999_MAX_1.6_80	14	3	1999	Resource	no	yes	Phosphorous			Alexandrium minutum	AM89BM	Alexandrium	PST	yes	Semi-continuous	Custom	682	4000	2728000		53	16	18	35	168	Phosphorous	Nitrate	Phosphate	6.08	3.8	304	3.8	μM	Same phosphate, different nitrate conc	1.6	80	78.4	50	3.91202
	1	Milad	Bechemin_1999	Bechemin_1999_MAX_3.16_80_ALTGeary	14	4	1999	Resource	no	yes	Phosphorous			Alexandrium minutum	AM89BM	Alexandrium	PST	yes	Semi-continuous	Custom	682	4000	2728000		53	16	18	35	168	Phosphorous	Nitrate	Phosphate	12	3.8	304	3.8	μM	Same phosphate, different nitrate conc	3.16	80	76.84	25.32	3.23145
	1	Milad	Guisande_2002	Guisande_2002_MAX_18d	3	2	2002	Demand	no	yes	Direct grazing	Acartia clausi	Calanoida	Alexandrium minutum	AL-1V	Alexandrium	PST	yes	Batch	Diluted K	350	75	26250	26250	50	12	15	33.1	432		Nitrate+Ammonium	Phosphate	204.24	1.19	204.24	1.19	μM		171.63	171.63	0	1	0	Direct grazing		0	1	Grazer
	1	Milad	Grzebyk_2003	Grzebyk_2003_Oyst0.2_3_Max	15	1	2003	Resource	yes	yes	Nitrogen			Alexandrium minutum	AM89BM	Alexandrium	PST	yes	Batch	Custom	500				100	16	18	36	144	Nitrogen	Nitrate	Phosphate	1.3	0.13	28.3	0.76	μM		10	37.24	27.24	3.72	1.3148
	1	Milad	Lippemeier_2003	Lippemeier_2003_d9_control_plim	22	1	2003	Resource	yes	yes	Phosphorous			Alexandrium minutum	AMAD16	Alexandrium	PST	yes	Batch	Custom		1500	0		180	18	20		192	Phosphorous	Nitrate	Phosphate	1978	1998	1978	0	μM	Same nitrate, different phosphate conc	0.99				#NUM!
	1	Milad	Leong_2004	Leong_2004_MAX_Nitrate_6_100	20	1	2004	Resource	yes	yes	Nitrogen			Alexandrium tamarense	ATKR-020415	Alexandrium	PST	yes	Batch	Custom	60				350	12	17	35	144	Nitrogen	Nitrate	Phosphate	6	36.2	100	36.2	μM	Constand phosphate (36.2) and different Nitrates	0.17	2.76	2.59	16.24	2.78719
	0	Milad	Leong_2004	Leong_2004_MAX_Ammonium_6_25	20	2	2004	Resource	yes	yes	Nitrogen			Alexandrium tamarense	ATKR-020415	Alexandrium	PST	yes	Batch	Custom	80				350	12	17	35	144	Nitrogen	Ammonium	Phosphate	6	36.2	25	36.2	μM	Constand phosphate (36.2) and different Nitrates	0.17	0.69	0.52	4.06	1.40089
	1	Milad	Leong_2004	Leong_2004_MAX_Urea_6_25	20	3	2004	Resource	yes	yes	Nitrogen			Alexandrium tamarense	ATKR-020415	Alexandrium	PST	yes	Batch	Custom	80				350	12	17	35	144	Nitrogen	Urea	Phosphate	6	36.2	50	36.2	μM	Constand phosphate (36.2) and different Nitrates	0.17	1.38	1.21	8.12	2.09404
	1	Milad	Hu_2006	Hu__2006_MAX_d29_middleN_S14N	18	1	2006	Resource	yes	yes	Nitrogen			Alexandrium tamarense		Alexandrium	PST	no	Batch	Custom					100		22		360	Nitrogen	Nitrate	Phosphate	794	72	882	36	μM		11.03	24.5	13.47	2.22	0.798054
	1	Milad	Murata_2006	Murata_2006_8_48	24	1	2006	Resource	yes	yes	Phosphorous			Alexandrium tamarense	ATKR-020415	Alexandrium	PST	yes	Batch	Custom	75		0		350	12	17	35	144	Phosphorous	Nitrate	Phosphate	880	110	880	18.3333	μM	Same nitrate, different phosphate conc	8	48	40	6	1.79176
	1	Milad	Selander_2006	Selander_2006_ng	8	1	2006	Demand	yes	yes	Starving grazer	Acartia tonsa	Calanoida	Alexandrium minutum	AL-1V	Alexandrium	PST	yes	Batch	K/10 w 25% phosphate	1750	70	122500	40833.3	150	14	18		72		Nitrate+Ammonium	Phosphate	93.2	0.25	93.2	0.25	μM		372.8	372.8	0	1	0	Starving grazer	Thalassiosira pseudana + Skeletonema costatum + Isochrysis galbana	0	3	Grazer
	1	Milad	Selander_2006	Selander_2006_ig	8	2	2006	Demand	yes	yes	Indirect grazing	Acartia tonsa	Calanoida	Alexandrium minutum	AL-1V	Alexandrium	PST	yes	Batch	K/10 w 25% phosphate	1750	70	122500	40833.3	150	14	18		72		Nitrate+Ammonium	Phosphate	93.2	0.25	93.2	0.25	μM		372.8	372.8	0	1	0	Indirect grazing	Thalassiosira pseudana + Skeletonema costatum + Isochrysis galbana	0	3	Grazer
	1	Milad	Selander_2006	Selander_2006_dg_2cop	8	3	2006	Demand	yes	no	Direct grazing	Acartia tonsa	Calanoida	Alexandrium minutum	AL-1V	Alexandrium	PST	yes	Batch	K/10 w 25% phosphate	480	500	240000	120000	150	14	18		120		Nitrate+Ammonium	Phosphate	93.2	0.25	93.2	0.25	μM		372.8	372.8	0	1	0	Direct grazing	Thalassiosira pseudana + Skeletonema costatum + Isochrysis galbana	0	2	Grazer
	1	Milad	Selander_2006	Selander_2006_dg_4cop	8	4	2006	Demand	yes	no	Direct grazing	Acartia tonsa	Calanoida	Alexandrium minutum	AL-1V	Alexandrium	PST	yes	Batch	K/10 w 25% phosphate	480	500	240000	60000	150	14	18		120		Nitrate+Ammonium	Phosphate	93.2	0.25	93.2	0.25	μM		372.8	372.8	0	1	0	Direct grazing	Thalassiosira pseudana + Skeletonema costatum + Isochrysis galbana	0	4	Grazer
	1	Milad	Selander_2006	Selander_2006_dg_8cop	8	5	2006	Demand	yes	yes	Direct grazing	Acartia tonsa	Calanoida	Alexandrium minutum	AL-1V	Alexandrium	PST	yes	Batch	K/10 w 25% phosphate	480	500	240000	30000	150	14	18		120		Nitrate+Ammonium	Phosphate	93.2	0.25	93.2	0.25	μM		372.8	372.8	0	1	0	Direct grazing	Thalassiosira pseudana + Skeletonema costatum + Isochrysis galbana	0	8	Grazer
	1	Milad	Bergkvist_2008	Bergkvist_2008_ig_83_Aclausi	1	1	2008	Demand	yes	yes	Indirect grazing	Acartia clausi	Calanoida	Alexandrium minutum	AL-1V	Alexandrium	PST	yes	Batch	K/10	1500	70	105000	35000	150	14	18				Nitrate+Ammonium	Phosphate	93.2	1	93.2	1	μM		93.2	93.2	0	1	0	Indirect grazing	Rhodomonas baltica + Skeletonema sp	0	3	Grazer
	1	Milad	Bergkvist_2008	Bergkvist_2008_ig_A5_Aclausi	1	2	2008	Demand	yes	yes	Indirect grazing	Acartia clausi	Calanoida	Alexandrium minutum	CNR AMIA5	Alexandrium	PST	yes	Batch	K/10	1500	70	105000	35000	150	14	18				Nitrate+Ammonium	Phosphate	93.2	1	93.2	1	μM		93.2	93.2	0	1	0	Indirect grazing	Rhodomonas baltica + Skeletonema sp	0	3	Grazer
	1	Milad	Bergkvist_2008	Bergkvist_2008_ig_A5_Pseudocalanus	1	3	2008	Demand	yes	yes	Indirect grazing	Pseudocalanus sp	Calanoida	Alexandrium minutum	AL-1V	Alexandrium	PST	yes	Batch	K/10	1500	70	105000	35000	150	14	18				Nitrate+Ammonium	Phosphate	93.2	1	93.2	1	μM		93.2	93.2	0	1	0	Indirect grazing	Rhodomonas baltica + Skeletonema sp	0	3	Grazer
	1	Milad	Bergkvist_2008	Bergkvist_2008_ig_83_Pseudocalanus	1	4	2008	Demand	yes	yes	Indirect grazing	Pseudocalanus sp	Calanoida	Alexandrium minutum	CNR AMIA5	Alexandrium	PST	yes	Batch	K/10	1500	70	105000	35000	150	14	18				Nitrate+Ammonium	Phosphate	93.2	1	93.2	1	μM		93.2	93.2	0	1	0	Indirect grazing	Rhodomonas baltica + Skeletonema sp	0	3	Grazer
	1	Milad	Bergkvist_2008	Bergkvist_2008_ig_83_Ctypicus	1	5	2008	Demand	yes	yes	Indirect grazing	Centropages typicus	Calanoida	Alexandrium minutum	AL-1V	Alexandrium	PST	yes	Batch	K/10	1500	70	105000	52500	150	14	18				Nitrate+Ammonium	Phosphate	93.2	1	93.2	1	μM		93.2	93.2	0	1	0	Indirect grazing	Rhodomonas baltica + Skeletonema sp	0	2	Grazer
	0	Milad	Bergkvist_2008	Bergkvist_2008_ig_A5_Ctypicus	1	6	2008	Demand	yes	yes	Indirect grazing	Centropages typicus	Calanoida	Alexandrium minutum	CNR AMIA5	Alexandrium	PST	yes	Batch	K/10	1500	70	105000	52500	150	14	18				Nitrate+Ammonium	Phosphate	93.2	1	93.2	1	μM		93.2	93.2	0	1	0	Indirect grazing	Rhodomonas baltica + Skeletonema sp	0	2	Grazer
	1	Milad	Selander_2008	Selander_2008_Strain83_P_NP	7	3	2008	Resource	yes	no	Nitrogen			Alexandrium minutum	AL-1V	Alexandrium	PST	yes	Batch	Custom	3800	70	266000		150	14	18		120	Nitrogen	Nitrate	Phosphate	3.08	5.2	88.01	5.62	μM	Same P, different nitrate	0.59	15.66	15.07	26.54	3.27874
	1	Milad	Selander_2008	Selander_2008_Strain83_NP_N	7	4	2008	Resource	yes	no	Phosphorous			Alexandrium minutum	AL-1V	Alexandrium	PST	yes	Batch	Custom	3800	70	266000		150	14	18		120	Phosphorous	Nitrate	Phosphate	88.01	5.62	113.82	0.17	μM	Increased nitrate and decreased phosphate	15.66	669.53	653.87	42.75	3.75547
	1	Milad	Selander_2008	Selander_2008_StrainA5_NP_N	7	6	2008	Resource	yes	no	Phosphorous			Alexandrium minutum	CNR AMIA5	Alexandrium	PST	yes	Batch	Custom	4300	70	301000		150	14	18		72	Phosphorous	Nitrate	Phosphate	101.51	6	115.32	0.28	μM	Same approximate nitrate, different phosphate	16.92	411.86	394.94	24.34	3.19219
	1	Milad	Selander_2008	Selander_2008_Strain83_NP	7	1	2008	Demand	yes	yes	Indirect grazing	Acartia tonsa	Calanoida	Alexandrium minutum	AL-1V	Alexandrium	PST	yes	Batch	Custom	3800	70	266000	133000	150	14	18		120		Nitrate	Phosphate	88.01	5.62	88.01	5.62	μM		15.66	15.66	0	1	0	Indirect grazing		0	2	Grazer
	1	Milad	Selander_2008	Selander_2008_StrainA5_NP	7	2	2008	Demand	yes	yes	Indirect grazing	Acartia tonsa	Calanoida	Alexandrium minutum	CNR AMIA5	Alexandrium	PST	yes	Batch	Custom	4300	70	301000	150500	150	14	18		72		Nitrate	Phosphate	88.01	5.62	88.01	5.62	μM		15.66	15.66	0	1	0	Indirect grazing		0	2	Grazer
	1	Milad	Selander_2008	Selander_2008_StrainA5_P_NP_max	7	5	2008	Resource	yes	yes	Nitrogen			Alexandrium minutum	CNR AMIA5	Alexandrium	PST	yes	Batch	Custom	4300	70	301000		150	14	18		72	Nitrogen	Nitrate	Phosphate	4.22	5.28	101.51	6	μM	Same phosphate, different nitrate conc	0.8	16.92	16.12	21.15	3.05164
	1	Milad	Selander_2008	Selander_2008_Strain83_Max_P_N	7	7	2008	Resource	yes	yes	Phosphorous			Alexandrium minutum	AL-1V	Alexandrium	PST	yes	Batch	Custom	4300	70	301000		150	14	18		120	Phosphorous	Nitrate	Phosphate	3.08	5.2	113.82	0.17	μM	Increased nitrate and decreased phosphate	0.59	669.53	668.94	1134.8	7.03421
	1	Milad	Wohlrab_2010	Wohlrab_2010_dg_Osimilis	12	2	2010	Demand	yes	no	Direct grazing	Oithona similis	Cyclopoida	Alexandrium fundyense	Clone5	Alexandrium	PST	yes	Batch	K	4000		0		0	15	15	33	48		Nitrate+Ammonium	Phosphate	932	10	932	10	μM		93.2	93.2	0	1	0	Direct grazing		0	30	Grazer
	1	Milad	Wohlrab_2010	Wohlrab_2010_cc_Chamatus	12	4	2010	Demand	yes	no	Chemical cues	Calanus helgolandicus	Calanoida	Alexandrium fundyense	Clone5	Alexandrium	PST	yes	Batch	K	4000		0		0	15	15	33	48		Nitrate+Ammonium	Phosphate	932	10	932	10	μM		93.2	93.2	0	1	0	Chemical cues		0		Stained medium
	1	Milad	Wohlrab_2010	Wohlrab_2010_cc_Aclausi	12	6	2010	Demand	yes	no	Chemical cues	Acartia clausi	Calanoida	Alexandrium fundyense	Clone5	Alexandrium	PST	yes	Batch	K	4000		0		0	15	15	33	48		Nitrate+Ammonium	Phosphate	932	10	932	10	μM		93.2	93.2	0	1	0	Chemical cues		0		Stained medium
	1	Milad	Wohlrab_2010	Wohlrab_2010_dg_Chamatus	12	1	2010	Demand	yes	yes	Direct grazing	Calanus helgolandicus	Calanoida	Alexandrium fundyense	Clone5	Alexandrium	PST	yes	Batch	K	4000		0		0	15	15	33	48		Nitrate+Ammonium	Phosphate	932	10	932	10	μM		93.2	93.2	0	1	0	Direct grazing		0	10	Grazer
	1	Milad	Wohlrab_2010	Wohlrab_2010_dg_Aclausii	12	3	2010	Demand	yes	yes	Direct grazing	Acartia clausi	Calanoida	Alexandrium fundyense	Clone5	Alexandrium	PST	yes	Batch	K	4000		0		0	15	15	33	48		Nitrate+Ammonium	Phosphate	932	10	932	10	μM		93.2	93.2	0	1	0	Direct grazing		0	15	Grazer
	1	Milad	Wohlrab_2010	Wohlrab_2010_cc_Osimilis	12	5	2010	Demand	yes	yes	Chemical cues	Oithona similis	Cyclopoida	Alexandrium fundyense	Clone5	Alexandrium	PST	yes	Batch	K	4000		0		0	15	15	33	48		Nitrate+Ammonium	Phosphate	932	10	932	10	μM		93.2	93.2	0	1	0	Chemical cues		0		Stained medium
	1	Milad	Yang_2011a	Yang_2011a_3d	13	1	2011	Demand	yes	yes	Direct grazing	Centropages typicus	Calanoida	Alexandrium minutum	AL-1V	Alexandrium	PST	yes	Semi-continuous	K/10	8800	500	4400000	1100000	150	18	16		72		Nitrate+Ammonium	Phosphate	93.2	1	93.2	1	μM		93.2	93.2	0	1	0	Direct grazing		0	4	Grazer
	1	Milad	Yang_2011b	Yang_2011b_4d_Nlim_cont	28	1	2011	Resource	yes	yes	Nitrogen			Alexandrium minutum	AL3T	Alexandrium	PST	yes	Batch	Custom	500		0		200	16	20	32	96	Nitrogen	Nitrate	Phosphate	0	25	476	25	μM	N:P extracted from fig 3C	2.7	5.3	2.6	1.96	0.674455
	1	Milad	Yang_2011b	Yang_2011b_4d_cont_Plim	28	2	2011	Resource	yes	yes	Phosphorous			Alexandrium minutum	AL3T	Alexandrium	PST	yes	Batch	Custom	500		0		200	16	20	32	96	Phosphorous	Nitrate	Phosphate	476	25	476	0	μM	N:P extracted from fig 3C	5.3	23.6	18.3	4.45	1.49354
	1	Milad	Lee_2012	Lee_2012_Nlim_264_880	19	1	2012	Resource	yes	no	Nitrogen			Alexandrium tamarense	Kci	Alexandrium	PST	yes	Batch	Custom	1000				120	12	20		360	Nitrogen	Nitrate	Phosphate	264	36.2	880	36.2	μM	Constand phosphate (36.2) and different Nitrates	7.29	24.31	17.02	3.33	1.20438
	1	Milad	Lee_2012	Lee_2012_Plim_36_18	19	3	2012	Resource	yes	no	Phosphorous			Alexandrium tamarense	Kci	Alexandrium	PST	yes	Batch	Custom	1000				120	12	20		360	Phosphorous	Nitrate	Phosphate	880	36.2	880	18	μM	Constand phosphate (36.2) and different Nitrates	24.31	48.89	24.58	2.01	0.698685
	1	Milad	Lee_2012	Lee_2012_Nlim_MAX_0_880	19	2	2012	Resource	no	yes	Nitrogen			Alexandrium tamarense	Kci	Alexandrium	PST	yes	Batch	Custom	1000				120	12	20		360	Nitrogen	Nitrate	Phosphate		36.2	880	36.2	μM	Constand phosphate (36.2) and different Nitrates		24.31			#DIV/0!
	0	Milad	Lee_2012	Lee_2012_Plim_MAX_36_0	19	4	2012	Resource	no	yes	Phosphorous			Alexandrium tamarense	Kci	Alexandrium	PST	yes	Batch	Custom	1000				120	12	20		360	Phosphorous	Nitrate	Phosphate	880	36.2	880	0	μM	Constand phosphate (36.2) and different Nitrates	24.31				#NUM!
	1	Milad	Murata_2012	Murata_2012_ManNO3_4_32	23	1	2012	Resource	yes	yes	Nitrogen			Alexandrium tamarense	ATKR-020415	Alexandrium	PST	yes	Semi-continuous	Custom	400		0		350	12	17	35	240	Nitrogen	Nitrate	Phosphate	6	1.56	50	1.56	μM	Same phosphate, different nitrate conc	3.85	32.05	28.2	8.32	2.11922
	1	Milad	Murata_2012	Murata_2012_ManNh4_4_64	23	2	2012	Resource	yes	yes	Nitrogen			Alexandrium tamarense	ATKR-020415	Alexandrium	PST	yes	Semi-continuous	Custom	400		0		350	12	17	35	240	Nitrogen	Ammonium	Phosphate	6	1.56	100	1.56	μM	Same phosphate, different ammonium conc	3.85	64.1	60.25	16.65	2.81237
	1	Milad	Murata_2012	Murata_2012_ManPO4_NO3_4_64	23	3	2012	Resource	yes	yes	Phosphorous			Alexandrium tamarense	ATKR-020415	Alexandrium	PST	yes	Semi-continuous	Custom	400		0		350	12	17	35	240	Phosphorous	Nitrate	Phosphate	25	6.25	25	0.375	μM	Same nitrate, different phosphate conc	4	66.67	62.67	16.67	2.81346
	1	Milad	Murata_2012	Murata_2012_ManPO4_NH4_4_64	23	4	2012	Resource	yes	yes	Phosphorous			Alexandrium tamarense	ATKR-020415	Alexandrium	PST	yes	Semi-continuous	Custom	400		0		350	12	17	35	240	Phosphorous	Ammonium	Phosphate	25	6.25	25	0.375	μM	Same ammonium, different phosphate conc	4	66.67	62.67	16.67	2.81346
	1	Milad	Selander_2012	Selander_2012_kin_grazed	6	4	2012	Demand	yes	no	Direct grazing	Centropages typicus	Calanoida	Alexandrium tamarense	No.9	Alexandrium	PST	yes	Batch	K/10	272	500	136000	27200	150	14	18	33	120		Nitrate+Ammonium	Phosphate	93.2	1	93.2	1	μM		93.2	93.2	0	1	0	Direct grazing	Rhodomonas sp	0	5	Grazer
	1	Milad	Selander_2012	Selander_2012_kin_terminated	6	5	2012	Demand	yes	no	Direct grazing	Centropages typicus	Calanoida	Alexandrium tamarense	No.9	Alexandrium	PST	yes	Batch	K/10	272	500	136000	27200	150	14	18	33	120		Nitrate+Ammonium	Phosphate	93.2	1	93.2	1	μM		93.2	93.2	0	1	0	Direct grazing	Rhodomonas sp	0	5	Grazer
	1	Milad	Selander_2012	Selander_2012_kin_washed	6	6	2012	Demand	yes	no	Direct grazing	Centropages typicus	Calanoida	Alexandrium tamarense	No.9	Alexandrium	PST	yes	Batch	K/10	272	500	136000	27200	150	14	18	33	120		Nitrate+Ammonium	Phosphate	93.2	1	93.2	1	μM		93.2	93.2	0	1	0	Direct grazing	Rhodomonas sp	0	5	Grazer
	1	Milad	Selander_2012	Selander_2012_ig_Acartia	6	1	2012	Demand	yes	yes	Indirect grazing	Acartia tonsa	Calanoida	Alexandrium tamarense	No.1	Alexandrium	PST	yes	Batch	K/10	532	70	37240	7448	150	14	18	33	72		Nitrate+Ammonium	Phosphate	93.2	1	93.2	1	μM		93.2	93.2	0	1	0	Indirect grazing	Rhodomonas sp	0	5	Grazer
	1	Milad	Selander_2012	Selander_2012_ig_Calanus	6	2	2012	Demand	yes	yes	Indirect grazing	Calanus sp	Calanoida	Alexandrium tamarense	No.1	Alexandrium	PST	yes	Batch	K/10	532	70	37240	37240	150	14	18	33	72		Nitrate+Ammonium	Phosphate	93.2	1	93.2	1	μM		93.2	93.2	0	1	0	Indirect grazing	Rhodomonas sp	0	1	Grazer
	1	Milad	Selander_2012	Selander_2012_ig_Centropages	6	3	2012	Demand	yes	yes	Indirect grazing	Centropages typicus	Calanoida	Alexandrium tamarense	No.1	Alexandrium	PST	yes	Batch	K/10	532	70	37240	18620	150	14	18	33	72		Nitrate+Ammonium	Phosphate	93.2	1	93.2	1	μM		93.2	93.2	0	1	0	Indirect grazing	Rhodomonas sp	0	2	Grazer
	1	Milad	Selander_2012	Selander_2012_kin_Max_3d_terminated	6	7	2012	Demand	yes	yes	Direct grazing	Centropages typicus	Calanoida	Alexandrium tamarense	No.9	Alexandrium	PST	yes	Batch	K/10	272	500	136000	27200	150	14	18	33	72		Nitrate+Ammonium	Phosphate	93.2	1	93.2	1	μM		93.2	93.2	0	1	0	Direct grazing	Rhodomonas sp	0	5	Grazer
	1	Milad	Tatters_2013	Tatters_2013_16_80_15C	25	1	2013	Resource	yes	yes	Phosphorous			Alexandrium catenella	A-11c	Alexandrium	PST	yes	Semi-continuous	Custom			0		90	12	15	35	5760	Phosphorous	Nitrate	Phosphate	32	2	32	0.4	μM	Same nitrate, different phosphate conc	16	80	64	5	1.60944
	1	Milad	Tatters_2013	Tatters_2013_16_80_19C	25	2	2013	Resource	yes	yes	Phosphorous			Alexandrium catenella	A-11c	Alexandrium	PST	yes	Semi-continuous	Custom			0		90	12	19	35	5760	Phosphorous	Nitrate	Phosphate	32	2	32	0.4	μM	Same nitrate, different phosphate conc	16	80	64	5	1.60944
	1	Milad	VanDeWaal_2013	VanDeWaal_2013_Nlim_HNHP	27	1	2013	Resource	yes	yes	Nitrogen			Alexandrium tamarense	Alex2	Alexandrium	PST	yes	Batch	Custom					100	16	15		336	Nitrogen	Nitrate	Phosphate	75	37	625	37	μM	Same phosphate, different nitrate conc	2.03	16.89	14.86	8.32	2.11869
	1	Milad	VanDeWaal_2013	VanDeWaal_2013_HNHP_Plim	27	2	2013	Resource	yes	yes	Phosphorous			Alexandrium tamarense	Alex2	Alexandrium	PST	yes	Batch	Custom					100	16	15		336	Phosphorous	Nitrate	Phosphate	625	37	625	3	μM	Same nitrate, different phosphate conc	16.89	208.33	191.44	12.33	2.5124
	1	Milad	Hardardottir_2015	Hardardottir_2015_B_12cop	31	1	2015	Demand	yes	yes	Indirect grazing	Calanus sp	Calanoida	Pseudo-nitzschia seriata	P5G3	Pseudo-nitzschia	DA	no	Batch	L1/10 + NH4	3000	720	2160000	180000	100	12	4	36	192		Nitrate+Ammonium	Phosphate	170	5.6	170	5.6	μM		30.36	30.36	0	1	0	Indirect grazing	Thalassiosira sp	0	12	Grazer
	1	Milad	Hardardottir_2015	Hardardottir_2015_B_20cop	31	2	2015	Demand	yes	yes	Indirect grazing	Calanus sp	Calanoida	Pseudo-nitzschia seriata	P5G3	Pseudo-nitzschia	DA	no	Batch	L1/10 + NH4	3000	720	2160000	108000	100	12	4	36	192		Nitrate+Ammonium	Phosphate	170	5.6	170	5.6	μM		30.36	30.36	0	1	0	Indirect grazing	Thalassiosira sp	0	20	Grazer
	1	Milad	Selander_2015	Selander_2015_average_706	5	1	2015	Demand	yes	no	Chemical cues		Calanoida	Alexandrium minutum	AL-1V	Alexandrium	PST	yes	Batch	K	10000-20000	1	10000-20000			16	18	33	48		Nitrate+Ammonium	Phosphate	932	10	932	10	μM		93.2	93.2	0	1	0	Chemical cues				Copepodamides	20.72
	1	Milad	Selander_2015	Selander_2015_average_708	5	2	2015	Demand	yes	no	Chemical cues		Calanoida	Alexandrium minutum	AL-1V	Alexandrium	PST	yes	Batch	K	10000-20000	1	10000-20000			16	18	33	48		Nitrate+Ammonium	Phosphate	932	10	932	10	μM		93.2	93.2	0	1	0	Chemical cues				Copepodamides	0.96
	1	Milad	Selander_2015	Selander_2015_average_732	5	3	2015	Demand	yes	no	Chemical cues		Calanoida	Alexandrium minutum	AL-1V	Alexandrium	PST	yes	Batch	K	10000-20000	1	10000-20000			16	18	33	48		Nitrate+Ammonium	Phosphate	932	10	932	10	μM		93.2	93.2	0	1	0	Chemical cues				Copepodamides	11.58
	1	Milad	Selander_2015	Selander_2015_average_734	5	4	2015	Demand	yes	no	Chemical cues		Calanoida	Alexandrium minutum	AL-1V	Alexandrium	PST	yes	Batch	K	10000-20000	1	10000-20000			16	18	33	48		Nitrate+Ammonium	Phosphate	932	10	932	10	μM		93.2	93.2	0	1	0	Chemical cues				Copepodamides	0.15
	1	Milad	Selander_2015	Selander_2015_average_758	5	5	2015	Demand	yes	no	Chemical cues		Calanoida	Alexandrium minutum	AL-1V	Alexandrium	PST	yes	Batch	K	10000-20000	1	10000-20000			16	18	33	48		Nitrate+Ammonium	Phosphate	932	10	932	10	μM		93.2	93.2	0	1	0	Chemical cues				Copepodamides	10.1
	1	Milad	Selander_2015	Selander_2015_average_760	5	6	2015	Demand	yes	no	Chemical cues		Calanoida	Alexandrium minutum	AL-1V	Alexandrium	PST	yes	Batch	K	10000-20000	1	10000-20000			16	18	33	48		Nitrate+Ammonium	Phosphate	932	10	932	10	μM		93.2	93.2	0	1	0	Chemical cues				Copepodamides	0.76
	1	Milad	Selander_2015	Selander_2015_Max_706	5	7	2015	Demand	no	yes	Chemical cues		Calanoida	Alexandrium minutum	AL-1V	Alexandrium	PST	yes	Batch	K	10000-20000	1	10000-20000			16	18	33	48		Nitrate+Ammonium	Phosphate	932	10	932	10	μM		93.2	93.2	0	1	0	Chemical cues				Copepodamides	24.37
	1	Milad	Selander_2015	Selander_2015_Max_708	5	8	2015	Demand	no	yes	Chemical cues		Calanoida	Alexandrium minutum	AL-1V	Alexandrium	PST	yes	Batch	K	10000-20000	1	10000-20000			16	18	33	48		Nitrate+Ammonium	Phosphate	932	10	932	10	μM		93.2	93.2	0	1	0	Chemical cues				Copepodamides	2.58
	1	Milad	Selander_2015	Selander_2015_max_732	5	9	2015	Demand	no	yes	Chemical cues		Calanoida	Alexandrium minutum	AL-1V	Alexandrium	PST	yes	Batch	K	10000-20000	1	10000-20000			16	18	33	48		Nitrate+Ammonium	Phosphate	932	10	932	10	μM		93.2	93.2	0	1	0	Chemical cues				Copepodamides	10.49
	1	Milad	Selander_2015	Selander_2015_max_734	5	10	2015	Demand	no	yes	Chemical cues		Calanoida	Alexandrium minutum	AL-1V	Alexandrium	PST	yes	Batch	K	10000-20000	1	10000-20000			16	18	33	48		Nitrate+Ammonium	Phosphate	932	10	932	10	μM		93.2	93.2	0	1	0	Chemical cues				Copepodamides	0.41
	1	Milad	Selander_2015	Selander_2015_Max_758	5	11	2015	Demand	no	yes	Chemical cues		Calanoida	Alexandrium minutum	AL-1V	Alexandrium	PST	yes	Batch	K	10000-20000	1	10000-20000			16	18	33	48		Nitrate+Ammonium	Phosphate	932	10	932	10	μM		93.2	93.2	0	1	0	Chemical cues				Copepodamides	17.32
	1	Milad	Selander_2015	Selander_2015_Max_760	5	12	2015	Demand	no	yes	Chemical cues		Calanoida	Alexandrium minutum	AL-1V	Alexandrium	PST	yes	Batch	K	10000-20000	1	10000-20000			16	18	33	48		Nitrate+Ammonium	Phosphate	932	10	932	10	μM		93.2	93.2	0	1	0	Chemical cues				Copepodamides	1.44
	1	Milad	SenftBatoh_2015a	SenftBatoh_2015a_ig	9	2	2015	Demand	yes	no	Indirect grazing	Eurytemora herdmani	Calanoida	Alexandrium catenella	BF-5	Alexandrium	PST	yes	Batch	F/4	300	500	150000	25000		12	18		72		Nitrate	Phosphate	440	18.15	440	18.15	μM		24.24	24.24	0	1	0	Indirect grazing	Thalassiosira weissflogii + Tetraselmis sp	0	6	Grazer
	1	Milad	SenftBatoh_2015a	SenftBatoh_2015a_MAX_dg	9	1	2015	Demand	no	yes	Direct grazing	Eurytemora herdmani	Calanoida	Alexandrium catenella	BF-5	Alexandrium	PST	yes	Batch	F/4	300	500	150000	25000		12	18		72		Nitrate	Phosphate	440	18.15	440	18.15	μM		24.24	24.24	0	1	0	Direct grazing	Thalassiosira weissflogii + Tetraselmis sp	0	6	Grazer
	1	Milad	SenftBatoh_2015a	SenftBatoh_2015a_ng	9	3	2015	Demand	yes	yes	Starving grazer	Eurytemora herdmani	Calanoida	Alexandrium catenella	BF-5	Alexandrium	PST	yes	Batch	F/4	300	500	150000	25000		12	18		72		Nitrate	Phosphate	440	18.15	440	18.15	μM		24.24	24.24	0	1	0	Starving grazer	Thalassiosira weissflogii + Tetraselmis sp	0	6	Grazer
	1	Milad	SenftBatoh_2015b	SenftBatoh_2015b_dg_ME	10	1	2015	Demand	yes	yes	Direct grazing	Acartia hudsonica	Calanoida	Alexandrium catenella	BF-5	Alexandrium	PST	yes	Batch	F/2	300	500	150000	10000	100	12	18		72		Nitrate	Phosphate	880	36.3	880	36.3	μM		24.24	24.24	0	1	0	Direct grazing	Thalassiosira weissflogii + Isochrysis galbana + Rhodomonas lens	0	15	Grazer
	1	Milad	SenftBatoh_2015b	SenftBatoh_2015b_dg_NJ	10	2	2015	Demand	yes	yes	Direct grazing	Acartia hudsonica	Calanoida	Alexandrium catenella	BF-5	Alexandrium	PST	yes	Batch	F/2	300	500	150000	10000	100	12	18		72		Nitrate	Phosphate	880	36.3	880	36.3	μM		24.24	24.24	0	1	0	Direct grazing	Thalassiosira weissflogii + Isochrysis galbana + Rhodomonas lens	0	15	Grazer
	1	Milad	SenftBatoh_2015b	SenftBatoh_2015b_ig_ME	10	3	2015	Demand	yes	yes	Indirect grazing	Acartia hudsonica	Calanoida	Alexandrium catenella	BF-5	Alexandrium	PST	yes	Batch	F/2	300	500	150000	10000	100	12	18		72		Nitrate	Phosphate	880	36.3	880	36.3	μM		24.24	24.24	0	1	0	Indirect grazing	Thalassiosira weissflogii + Isochrysis galbana + Rhodomonas lens	0	15	Grazer
	1	Milad	SenftBatoh_2015b	SenftBatoh_2015b_ig_NJ	10	4	2015	Demand	yes	yes	Indirect grazing	Acartia hudsonica	Calanoida	Alexandrium catenella	BF-5	Alexandrium	PST	yes	Batch	F/2	300	500	150000	10000	100	12	18		72		Nitrate	Phosphate	880	36.3	880	36.3	μM		24.24	24.24	0	1	0	Indirect grazing	Thalassiosira weissflogii + Isochrysis galbana + Rhodomonas lens	0	15	Grazer
	1	Milad	Tammilehto_2015	Tammilehto_2015_finmarchicus	36	1	2015	Demand	yes	yes	Indirect grazing	Calanus finmarchicus	calanoida	Pseudo-nitzschia seriata	P5G3	Pseudo-nitzschia	DA	no	Batch	L1	1000	710	710000	88750	100	12	4	35	120		Nitrate	Phosphate	882	36.2	882	36.2	μM		24.36	24.36	0	1	0	Indirect grazing	Thalassiosira sp	0	8	Grazer
	1	Milad	Tammilehto_2015	Tammilehto_2015_hyperboreus	36	2	2015	Demand	yes	yes	Indirect grazing	Calanus hyperboreus	calanoida	Pseudo-nitzschia seriata	P5G3	Pseudo-nitzschia	DA	no	Batch	L1	1000	710	710000	355000	100	12	4	35	168		Nitrate	Phosphate	882	36.2	882	36.2	μM		24.36	24.36	0	1	0	Indirect grazing	Thalassiosira sp	0	2	Grazer
	1	Milad	Hii_2016	Hii_2016_nitrate_NHP_NLP	16	1	2016	Resource	yes	no	Phosphorous			Alexandrium minutum	AmKB02	Alexandrium	PST	yes	Batch	Custom	200				100	12	25	15	192	Phosphorous	Nitrate	Phosphate	483.1	29.7	489.6	4.1	μM	Added nitrate constant, phosphate changed to make different treatments	16.27	119.41	103.14	7.34	1.99324
	1	Milad	Hii_2016	Hii_2016_ammonium_AP1_AP2	16	2	2016	Resource	yes	yes	Phosphorous			Alexandrium minutum	AmKB02	Alexandrium	PST	yes	Batch	Custom	1500				100	12	25	15	192	Phosphorous	Ammonium	Phosphate	180.8	13.7	180	9.4	μM	Added ammonium constant, phosphate changed to make different treatments	13.2	19.15	5.95	1.45	0.372086
	1	Milad	Hii_2016	Hii_2016_ammonium_MAX_NIP_NLP	16	3	2016	Resource	no	yes	Phosphorous			Alexandrium minutum	AmKB02	Alexandrium	PST	yes	Batch	Custom	1500				100	12	25	15	192	Phosphorous	Ammonium	Phosphate	180.8	13.7	180	9.4	μM	Added ammonium constant, phosphate changed to make different treatments	13.2	19.15	5.95	1.45	0.372086
	1	Milad	Lema_2017	Lema_2017_Pa1	37	1	2017	Resource	yes	yes	Phosphorous			Pseudo-nitzschia australis	IFR-PAU-010	Pseudo-nitzschia	DA	no	Batch	Custom	2000				80	12	16	33.5	336	Phosphorous	Nitrate	Phosphate	480	30	480	3	μM	Same nitrate, different phosphate conc	16	160	144	10	2.30259
	1	Milad	Lema_2017	Lema_2017_Pa2	37	2	2017	Resource	yes	yes	Phosphorous			Pseudo-nitzschia australis	P1D2	Pseudo-nitzschia	DA	no	Batch	Custom	2000				80	12	16	33.5	336	Phosphorous	Nitrate	Phosphate	160	30	160	3	μM	Same nitrate, different phosphate conc	5.33	53.33	48	10.01	2.30315
	1	Milad	Lema_2017	Lema_2017_Pa3	37	3	2017	Resource	yes	yes	Phosphorous			Pseudo-nitzschia australis	P6B3	Pseudo-nitzschia	DA	no	Batch	Custom	2000				80	12	16	33.5	336	Phosphorous	Nitrate	Phosphate	160	30	160	3	μM	Same nitrate, different phosphate conc	5.33	53.33	48	10.01	2.30315
	0	Milad	Lema_2017	Lema_2017_Pf1	37	4	2017	Resource	yes	yes	Phosphorous			Pseudo-nitzschia fraudulenta	PNfra2	Pseudo-nitzschia	DA	no	Batch	Custom	2000				80	12	16	33.5	336	Phosphorous	Nitrate	Phosphate	480	10	480	3	μM	Same nitrate, different phosphate conc	48	160	112	3.33	1.20397
	0	Milad	Lema_2017	Lema_2017_Pf2	37	5	2017	Resource	yes	yes	Phosphorous			Pseudo-nitzschia fraudulenta	PNfra29	Pseudo-nitzschia	DA	no	Batch	Custom	2000				80	12	16	33.5	336	Phosphorous	Nitrate	Phosphate	480	10	480	3	μM	Same nitrate, different phosphate conc	48	160	112	3.33	1.20397
	0	Milad	Lema_2017	Lema_2017_Pf3	37	6	2017	Resource	yes	yes	Phosphorous			Pseudo-nitzschia fraudulenta	PNfra31	Pseudo-nitzschia	DA	no	Batch	Custom	2000				80	12	16	33.5	336	Phosphorous	Nitrate	Phosphate	480	10	480	3	μM	Same nitrate, different phosphate conc	48	160	112	3.33	1.20397
	0	Milad	Lema_2017	Lema_2017_Pp1	37	7	2017	Resource	yes	yes	Phosphorous			Pseudo-nitzschia pungens	PNpun47	Pseudo-nitzschia	DA	no	Batch	Custom	2000				80	12	16	33.5	336	Phosphorous	Nitrate	Phosphate	480	30	480	3	μM	Same nitrate, different phosphate conc	16	160	144	10	2.30259
	1	Milad	Lema_2017	Lema_2017_Pp2	37	8	2017	Resource	yes	yes	Phosphorous			Pseudo-nitzschia pungens	PNpun66	Pseudo-nitzschia	DA	no	Batch	Custom	2000				80	12	16	33.5	336	Phosphorous	Nitrate	Phosphate	480	30	480	3	μM	Same nitrate, different phosphate conc	16	160	144	10	2.30259
	1	Milad	Lema_2017	Lema_2017_Pp3	37	9	2017	Resource	yes	yes	Phosphorous			Pseudo-nitzschia pungens	PNpun103	Pseudo-nitzschia	DA	no	Batch	Custom	2000				80	12	16	33.5	336	Phosphorous	Nitrate	Phosphate	160	10	160	3	μM	Same nitrate, different phosphate conc	16	53.33	37.33	3.33	1.20391
	1	Milad	Wohlrab_2017	Wohlrab_2017_dg_A2_72h	11	2	2017	Demand	yes	no	Direct grazing	Centropages typicus	Calanoida	Alexandrium fundyense	Alex2	Alexandrium	PST	yes	Batch	K/10	5000	500	2500000	250000	150	14	18	33	72		Nitrate+Ammonium	Phosphate	93.2	1	93.2	1	μM		93.2	93.2	0	1	0	Direct grazing	Rhodomonas baltica	0	10	Grazer
	1	Milad	Wohlrab_2017	Wohlrab_2017_dg_A5_48h	11	3	2017	Demand	yes	no	Direct grazing	Centropages typicus	Calanoida	Alexandrium fundyense	Alex5	Alexandrium	PST	yes	Batch	K/10	5000	500	2500000	250000	150	14	18	33	48		Nitrate+Ammonium	Phosphate	93.2	1	93.2	1	μM		93.2	93.2	0	1	0	Direct grazing	Rhodomonas baltica	0	10	Grazer
	1	Milad	Wohlrab_2017	Wohlrab_2017_dg_A2_48h	11	1	2017	Demand	yes	yes	Direct grazing	Centropages typicus	Calanoida	Alexandrium fundyense	Alex2	Alexandrium	PST	yes	Batch	K/10	5000	500	2500000	250000	150	14	18	33	48		Nitrate+Ammonium	Phosphate	93.2	1	93.2	1	μM		93.2	93.2	0	1	0	Direct grazing	Rhodomonas baltica	0	10	Grazer
	1	Milad	Wohlrab_2017	Wohlrab_2017_dg_A5_72h	11	4	2017	Demand	yes	yes	Direct grazing	Centropages typicus	Calanoida	Alexandrium fundyense	Alex5	Alexandrium	PST	yes	Batch	K/10	5000	500	2500000	250000	150	14	18	33	72		Nitrate+Ammonium	Phosphate	93.2	1	93.2	1	μM		93.2	93.2	0	1	0	Direct grazing	Rhodomonas baltica	0	10	Grazer
	1	Milad	Wohlrab_2017	Wohlrab_2017_A2_ig	11	5	2017	Demand	yes	yes	Indirect grazing	Centropages typicus	Calanoida	Alexandrium fundyense	Alex2	Alexandrium	PST	yes	Batch	K/10	4000	450	1800000	180000	150	14	18	33	48		Nitrate+Ammonium	Phosphate	93.2	1	93.2	1	μM		93.2	93.2	0	1	0	Indirect grazing	Rhodomonas baltica	0	10	Grazer
	1	Milad	Wohlrab_2017	Wohlrab_2017_A2_ng	11	6	2017	Demand	yes	yes	Starving grazer	Centropages typicus	Calanoida	Alexandrium fundyense	Alex2	Alexandrium	PST	yes	Batch	K/10	4000	450	1800000	180000	150	14	18	33	48		Nitrate+Ammonium	Phosphate	93.2	1	93.2	1	μM		93.2	93.2	0	1	0	Starving grazer	Rhodomonas baltica	0	10	Grazer
	1	Milad	Wohlrab_2017	Wohlrab_2017_A5_ig	11	7	2017	Demand	yes	yes	Indirect grazing	Centropages typicus	Calanoida	Alexandrium fundyense	Alex5	Alexandrium	PST	yes	Batch	K/10	4000	450	1800000	180000	150	14	18	33	48		Nitrate+Ammonium	Phosphate	93.2	1	93.2	1	μM		93.2	93.2	0	1	0	Indirect grazing	Rhodomonas baltica	0	10	Grazer
	1	Milad	Wohlrab_2017	Wohlrab_2017_A5_ng	11	8	2017	Demand	yes	yes	Starving grazer	Centropages typicus	Calanoida	Alexandrium fundyense	Alex5	Alexandrium	PST	yes	Batch	K/10	4000	450	1800000	180000	150	14	18	33	48		Nitrate+Ammonium	Phosphate	93.2	1	93.2	1	μM		93.2	93.2	0	1	0	Starving grazer	Rhodomonas baltica	0	10	Grazer
	1	Milad	Lundholm_2018	Lundholm_2018_DiffCop_Ig	33	1	2018	Demand	yes	yes	Indirect grazing	Calanus finmarchicus	Calanoida	Pseudo-nitzschia seriata	Disko 8	Pseudo-nitzschia	DA	no	Batch	L1/4 + NH4	2500	720	1800000	360000	100	16	4		120		Nitrate+Ammonium	Phosphate	270	9.05	270	9.05	μM		29.83	29.83	0	1	0	Indirect grazing	Thalassiosira gravida	0	5	Grazer
	1	Milad	Lundholm_2018	Lundholm_2018_DiffCop_Ng	33	2	2018	Demand	yes	yes	Starving grazer	Calanus finmarchicus	Calanoida	Pseudo-nitzschia seriata	Disko 8	Pseudo-nitzschia	DA	no	Batch	L1/4 + NH4	2500	720	1800000	360000	100	16	4		120		Nitrate+Ammonium	Phosphate	270	9.05	270	9.05	μM		29.83	29.83	0	1	0	Starving grazer	Thalassiosira gravida	0	5	Grazer
	1	Milad	Lundholm_2018	Lundholm_2018_DiffCop_Carnivore	33	3	2018	Demand	yes	yes	Indirect grazing	Paraeuchaeta norvegica	Calanoida	Pseudo-nitzschia seriata	Disko 8	Pseudo-nitzschia	DA	no	Batch	L1/4 + NH4	2500	720	1800000	900000	100	16	4		120		Nitrate+Ammonium	Phosphate	270	9.05	270	9.05	μM		29.83	29.83	0	1	0	Indirect grazing	Thalassiosira gravida	0	2	Grazer
	1	Milad	Lundholm_2018	Lundholm_2018_DiffDiatom_Po_PSH1	33	5	2018	Demand	yes	yes	Direct grazing	Centropages hamatus	Calanoida	Pseudo-nitzschia obtusa	PSH1	Pseudo-nitzschia	DA	no	Batch	L1/4 + NH4	1600	250	400000	100000	100	12	4		72		Nitrate+Ammonium	Phosphate	270	9.05	270	9.05	μM		29.83	29.83	0	1	0	Direct grazing		0	4	Grazer
	1	Milad	Lundholm_2018	Lundholm_2018_DiffDiatom_Ps_Disko8	33	6	2018	Demand	yes	yes	Direct grazing	Centropages hamatus	Calanoida	Pseudo-nitzschia seriata	Disko 8	Pseudo-nitzschia	DA	no	Batch	L1/4 + NH4	1600	250	400000	100000	100	12	4		72		Nitrate+Ammonium	Phosphate	270	9.05	270	9.05	μM		29.83	29.83	0	1	0	Direct grazing		0	4	Grazer
	1	Milad	Lundholm_2018	Lundholm_2018_DiffDiatom_Ps_Hv5	33	7	2018	Demand	yes	yes	Direct grazing	Centropages hamatus	Calanoida	Pseudo-nitzschia seriata	Hv5	Pseudo-nitzschia	DA	no	Batch	L1/4 + NH4	1600	250	400000	100000	100	12	4		72		Nitrate+Ammonium	Phosphate	270	9.05	270	9.05	μM		29.83	29.83	0	1	0	Direct grazing		0	4	Grazer
	1	Milad	Lundholm_2018	Lundholm_2018_DoseCop_100cop_7d	33	8	2018	Demand	yes	yes	Direct grazing	Acartia tonsa	Calanoida	Pseudo-nitzschia seriata	1877C	Pseudo-nitzschia	DA	no	Batch	F/2	400	750	300000	4000	100	16	4	20	168		Nitrate	Phosphate	882	36.2	882	36.2	μM		24.36	24.36	0	1	0	Direct grazing	Rhodomonas baltica	0	75	Grazer
	1	Milad	Grebner_2019	Grebner_2019_Am_16_0	32	2	2019	Demand	yes	yes	Chemical cues			Alexandrium minutum	AL-1V	Alexandrium	PST	yes	Batch	F/2	10000				100	12	16	26	48		Nitrate	Phosphate	882	36.2	882	36.2	μM		24.36	24.36	0	1	0	Chemical cues				Copepodamides	24
	1	Milad	Grebner_2019	Grebner_2019_Am_758	32	3	2019	Demand	yes	yes	Chemical cues			Alexandrium minutum	AL-1V	Alexandrium	PST	yes	Batch	F/2	10000				100	12	16	26	48		Nitrate	Phosphate	882	36.2	882	36.2	μM		24.36	24.36	0	1	0	Chemical cues				Copepodamides	16
	1	Milad	Grebner_2019	Grebner_2019_Am_18_4	32	1	2019	Demand	yes	yes	Chemical cues			Alexandrium minutum	AL-1V	Alexandrium	PST	yes	Batch	F/2	10000				100	12	16	26	48		Nitrate	Phosphate	882	36.2	882	36.2	μM		24.36	24.36	0	1	0	Chemical cues				Copepodamides	24
	1	Milad	Grebner_2019	Grebner_2019_Ps_18_4	32	4	2019	Demand	yes	yes	Chemical cues			Pseudo-nitzschia seriata	Disko 8	Pseudo-nitzschia	DA	no	Batch	L1	6500				60	22	4	30	60		Nitrate	Phosphate	882	36.2	882	36.2	μM		24.36	24.36	0	1	0	Chemical cues				Copepodamides	150
	1	Milad	Grebner_2019	Grebner_2019_Ps_16_0	32	5	2019	Demand	yes	yes	Chemical cues			Pseudo-nitzschia seriata	Disko 8	Pseudo-nitzschia	DA	no	Batch	L1	6500				60	22	4	30	60		Nitrate	Phosphate	882	36.2	882	36.2	μM		24.36	24.36	0	1	0	Chemical cues				Copepodamides	100
	1	Milad	Grebner_2019	Grebner_2019_Ps_758	32	6	2019	Demand	yes	yes	Chemical cues			Pseudo-nitzschia seriata	Disko 8	Pseudo-nitzschia	DA	no	Batch	L1	6500				60	22	4	30	60		Nitrate	Phosphate	882	36.2	882	36.2	μM		24.36	24.36	0	1	0	Chemical cues				Copepodamides	100
	1	Milad	Grebner_2019	Grebner_2019_Ps_mix	32	7	2019	Demand	yes	yes	Chemical cues			Pseudo-nitzschia seriata	Disko 8	Pseudo-nitzschia	DA	no	Batch	L1	6500				60	22	4	30	60		Nitrate	Phosphate	882	36.2	882	36.2	μM		24.36	24.36	0	1	0	Chemical cues				Copepodamides	500
	1	Milad	Griffin_2019	Griffin_2019_F2_L_NH	2	3	2019	Resource	yes	no	Nitrogen			Alexandrium catenella	BF-5	Alexandrium	PST	yes	Batch	Custom	300	500	150000		50	12	18		72	Nitrogen	Nitrate+Ammonium	Phosphate	880	36.3	880.083	36.3	μM	N (0.083 ammonium) added to F/2 medium	24.24	24.24	0	1	0
	1	Milad	Griffin_2019	Griffin_2019_F2_urea	2	5	2019	Resource	yes	no	Nitrogen			Alexandrium catenella	BF-5	Alexandrium	PST	yes	Batch	Custom	300	500	150000		50	12	18		72	Nitrogen	Nitrate+Urea	Phosphate	880	36.3	980	36.3	μM	N (50 urea) added to F/2 medium	24.24	27	2.76	1.11	0.107833
	1	Milad	Griffin_2019	Griffin_2019_FSW_L_NH	2	6	2019	Resource	yes	no	Nitrogen			Alexandrium catenella	BF-5	Alexandrium	PST	yes	Batch	Custom	300	500	150000		50	12	18		72	Nitrogen	Nitrate+Ammonium	Phosphate	3	1	3.083	1	μM	N (0.083 ammonium) added to FWS	3	3.08	0.08	1.03	0.0263173
	1	Milad	Griffin_2019	Griffin_2019_FSW_H_NH	2	7	2019	Resource	yes	no	Nitrogen			Alexandrium catenella	BF-5	Alexandrium	PST	yes	Batch	Custom	300	500	150000		50	12	18		72	Nitrogen	Nitrate+Ammonium	Phosphate	3	1	53	1	μM	N (50 ammonium) added to FWS	3	53	50	17.67	2.87168
	1	Milad	Griffin_2019	Griffin_2019_F2	2	1	2019	Demand	yes	yes	Direct grazing	Acartia hudsonica	Calanoida	Alexandrium catenella	BF-5	Alexandrium	PST	yes	Batch	F/2	300	500	150000	10000	50	12	18		72		Nitrate	Phosphate	880	36.3	880	36.3	μM		24.24	24.24	0	1	0	Direct grazing	mixed diet of non-toxigenic phytoplankton	0	15	Grazer
	1	Milad	Griffin_2019	Griffin_2019_FSW	2	2	2019	Demand	yes	yes	Direct grazing	Acartia hudsonica	Calanoida	Alexandrium catenella	BF-5	Alexandrium	PST	yes	Batch	FSW	300	500	150000	10000	50	12	18		72		Nitrate	Phosphate	3	1	3	1	μM		3	3	0	1	0	Direct grazing	mixed diet of non-toxigenic phytoplankton	0	15	Grazer
	1	Milad	Griffin_2019	Griffin_2019_F2_H-NH	2	4	2019	Resource	yes	yes	Nitrogen			Alexandrium catenella	BF-5	Alexandrium	PST	yes	Batch	Custom	300	500	150000		50	12	18		72	Nitrogen	Nitrate+Ammonium	Phosphate	880	36.3	930	36.3	μM	N (50 ammonium) added to F/2 medium	24.24	25.62	1.38	1.06	0.0553691
	1	Milad	Griffin_2019	Griffin_2019_FSW_urea	2	8	2019	Resource	yes	yes	Nitrogen			Alexandrium catenella	BF-5	Alexandrium	PST	yes	Batch	Custom	300	500	150000		50	12	18		72	Nitrogen	Nitrate+Urea	Phosphate	3	1	103	1	μM	N (50 urea) added to FWS	3	103	100	34.33	3.53612
	1	Milad	Hardardottir_2019a	Hardardottir_2019a_cont_ig	29	1	2019	Demand	yes	yes	Indirect grazing	Calanus finmarchicus	Calanoida	Pseudo-nitzschia seriata	Disko 8	Pseudo-nitzschia	DA	no	Batch	L1/4 + NH4	2000	720	1440000	288000	100	14	5		168		Nitrate	Phosphate	220.5	9.05	220.5	9.05	μM		24.36	24.36	0	1	0	Indirect grazing	Thalassiosira gravida	0	5	Grazer
	1	Milad	Hardardottir_2019b	Hardardottir_2019b_0d_cont_ig	30	1	2019	Demand	yes	yes	Indirect grazing	Calanus finmarchicus	Calanoida	Pseudo-nitzschia seriata	Disko 8	Pseudo-nitzschia	DA	no	Batch	L1 + NH4	4000	720	2880000	480000	100	16	4		72		Nitrate	Phosphate	882	36.2	882	36.2	μM		24.36	24.36	0	1	0	Indirect grazing		0	6	Grazer
	1	Milad	Hii_2019	Hii_2019_NHP_NLP	17	1	2019	Resource	yes	yes	Phosphorous			Alexandrium minutum	AmKB02	Alexandrium	PST	yes	Batch	Custom	130				100	12	25	15	192	Phosphorous	Nitrate	Phosphate	483.1	29.7	489.6	4.1	μM	Added ammonium constant, phosphate changed to make different treatments	16.27	119.41	103.14	7.34	1.99324
	1	Milad	Lema_2019	Lema_2019_Pa1	38	1	2019	Resource	yes	yes	Phosphorous			Pseudo-nitzschia australis	P1D2	Pseudo-nitzschia	DA	no	Batch	Custom	1500	200	300000		80	12	16	33.5	192	Phosphorous	Nitrate	Phosphate	48	10	48	3	μM	Same nitrate, different phosphate conc	4.8	16	11.2	3.33	1.20397
	1	Milad	Lema_2019	Lema_2019_Pa2	38	2	2019	Resource	yes	yes	Phosphorous			Pseudo-nitzschia australis	P3B2	Pseudo-nitzschia	DA	no	Batch	Custom	1500	200	300000		80	12	16	33.5	192	Phosphorous	Nitrate	Phosphate	48	10	48	3	μM	Same nitrate, different phosphate conc	4.8	16	11.2	3.33	1.20397
	1	Milad	Lema_2019	Lema_2019_Pa3	38	3	2019	Resource	yes	yes	Phosphorous			Pseudo-nitzschia australis	IFR-PAU-010	Pseudo-nitzschia	DA	no	Batch	Custom	1500	200	300000		80	12	16	33.5	192	Phosphorous	Nitrate	Phosphate	48	10	48	3	μM	Same nitrate, different phosphate conc	4.8	16	11.2	3.33	1.20397
	1	Milad	Lema_2019	Lema_2019_Pf1	38	4	2019	Resource	yes	yes	Phosphorous			Pseudo-nitzschia fraudulenta	PNfra2	Pseudo-nitzschia	DA	no	Batch	Custom	1500	200	300000		80	12	16	33.5	192	Phosphorous	Nitrate	Phosphate	48	10	48	3	μM	Same nitrate, different phosphate conc	4.8	16	11.2	3.33	1.20397
	1	Milad	Lema_2019	Lema_2019_Pf2	38	5	2019	Resource	yes	yes	Phosphorous			Pseudo-nitzschia fraudulenta	PNfra31	Pseudo-nitzschia	DA	no	Batch	Custom	1500	200	300000		80	12	16	33.5	192	Phosphorous	Nitrate	Phosphate	48	10	48	3	μM	Same nitrate, different phosphate conc	4.8	16	11.2	3.33	1.20397
	0	Milad	Lema_2019	Lema_2019_Pp1	38	6	2019	Resource	yes	yes	Phosphorous			Pseudo-nitzschia pungens	PNpun47	Pseudo-nitzschia	DA	no	Batch	Custom	1500	200	300000		80	12	16	33.5	192	Phosphorous	Nitrate	Phosphate	48	10	48	3	μM	Same nitrate, different phosphate conc	4.8	16	11.2	3.33	1.20397
	1	Milad	Lema_2019	Lema_2019_Pp2	38	7	2019	Resource	yes	yes	Phosphorous			Pseudo-nitzschia pungens	PNpun102	Pseudo-nitzschia	DA	no	Batch	Custom	1500	200	300000		80	12	16	33.5	192	Phosphorous	Nitrate	Phosphate	48	10	48	3	μM	Same nitrate, different phosphate conc	4.8	16	11.2	3.33	1.20397
	1	Milad	Selander_2019	Selander_2019	35	1	2019	Demand	yes	yes	Chemical cues			Pseudo-nitzschia seriata	Disko 8	Pseudo-nitzschia	DA	no	Batch	F/4	6500				60	22	4		72		Nitrate	Phosphate	440	18.15	440	18.15	μM		24.24	24.24	0	1	0	Chemical cues				Copepodamides	500
	0	Milad	Olesen_2020	Olesen_2020_Ps_i1	39	1	2020	Resource	yes	yes	Nitrogen			Pseudo-nitzschia seriata	I1	Pseudo-nitzschia	DA	no	Batch	Custom	2000	280	560000				4	30	504	Nitrogen	Urea	Phosphate	17.35	36.2	29.94	36.2	μM	Different amounts of Urea added to L1 medium	0.48	0.83	0.35	1.73	0.54764
	1	Milad	Olesen_2020	Olesen_2020_Po_CA2	39	2	2020	Resource	yes	yes	Nitrogen			Pseudo-nitzschia obtusa	CA2	Pseudo-nitzschia	DA	no	Batch	Custom	2000	280	560000				4	30	456	Nitrogen	Urea	Phosphate	17.35	36.2	96.83	36.2	μM	Different amounts of Urea added to L1 medium	0.48	2.67	2.19	5.56	1.71605
	1	Milad	Ryderheim_2021	Ryderheim_2021_bottomMax_0.1_0.2	4	6	2021	Resource	no	yes	Nitrogen			Alexandrium minutum	AL-1V	Alexandrium	PST	yes	Continuous	B1 (reduced nitrogen, 60 µM NO3-)	200				150	12	18	26		Nitrogen	Nitrate	Phosphate	60	167	60	167	μM		0.36	0.36	0	1	0
	0	Milad	Ryderheim_2021	Ryderheim_2021_0.2d_LcopA	4	2	2021	Demand	yes	yes	Chemical cues	Calanus finmarchicus	Calanoida	Alexandrium minutum	AL-1V	Alexandrium	PST	yes	Continuous	B1 (reduced nitrogen, 80 µM NO3-)	200				150	12	18	26			Nitrate	Phosphate	80	167	80	167	μM		0.48	0.48	0	1	0	Chemical cues				Copepodamides	0.63
	1	Milad	Ryderheim_2021	Ryderheim_2021_0.4d	4	3	2021	Demand	yes	no	Chemical cues	Calanus finmarchicus	Calanoida	Alexandrium minutum	AL-1V	Alexandrium	PST	yes	Continuous	B1 (reduced nitrogen, 80 µM NO3-)	200				150	12	18	26			Nitrate	Phosphate	80	167	80	167	μM		0.48	0.48	0	1	0	Chemical cues				Copepodamides	0.63
	1	Milad	Ryderheim_2021	Ryderheim_2021_0.2d_HcopA	4	4	2021	Demand	yes	yes	Chemical cues	Calanus finmarchicus	Calanoida	Alexandrium minutum	AL-1V	Alexandrium	PST	yes	Continuous	B1 (reduced nitrogen, 80 µM NO3-)	200				150	12	18	26			Nitrate	Phosphate	80	167	80	167	μM		0.48	0.48	0	1	0	Chemical cues				Copepodamides	6
	1	Milad	Ryderheim_2021	Ryderheim_2021_0.10_0.4	4	5	2021	Resource	yes	no	Nitrogen			Alexandrium minutum	AL-1V	Alexandrium	PST	yes	Continuous	B1 (reduced nitrogen, 60 µM NO3-)	200				150	12	18	26		Nitrogen	Nitrate	Phosphate	60	167	60	167	μM		0.36	0.36	0	1	0
	1	Milad	Ryderheim_2021	Ryderheim_2021_b_6d	4	1	2021	Demand	yes	yes	Chemical cues	Calanus finmarchicus	Calanoida	Alexandrium minutum	AL-1V	Alexandrium	PST	yes	Batch	B1 (reduced nitrogen, 60 µM NO3-)	200				150	12	18	26	144		Nitrate	Phosphate	60	167	60	167	μM		0.36	0.36	0	1	0	Chemical cues				Copepodamides	2
	1	Milad	Olesen_2022	Olesen_2022_AI420	34	1	2022	Demand	yes	yes	Chemical cues			Pseudo-nitzschia seriata	AI420	Pseudo-nitzschia	DA	no	Batch	L1	6000				100	14	4		72		Nitrate	Phosphate	882	36.2	882	36.2	μM		24.36	24.36	0	1	0	Chemical cues				Copepodamides	50
	0	Milad	Olesen_2022	Olesen_2022_SKC620	34	2	2022	Demand	yes	yes	Chemical cues			Pseudo-nitzschia seriata	SKC620	Pseudo-nitzschia	DA	no	Batch	L1	13000				100	14	8		72		Nitrate	Phosphate	882	36.2	882	36.2	μM		24.36	24.36	0	1	0	Chemical cues				Copepodamides	50
[truncated: 34 more columns]

## Sheet: C - Papers screened
Reviewer	Author	Year	Title	DOI	Contact	Type	Keep	Phytoplankton	Reject_Reason_PRISMA	Reason for rejection	Comment
Milad	Amato A, Lüdeking A, Koistra W.H.C.F	2010	Intracellular domoic acid production in Pseudo-nitzschia multistriata isolated from the Gulf of Naples (Tyrrhenian Sea, Italy)	https://doi.org/10.1016/j.toxicon.2009.07.005		Resource	no	Pseudo-nitzschia	No control group	No isolated nutrient control, confounded with other factors
Milad	Auro M.E, Cochlan W.P	2013	Nitrogen Utilization and Toxin Production by Two Diatoms of the Pseudo-nitzschia pseudodelicatissima Complex: P. cuspidata and P. fryxelliana	https://doi.org/10.1111/jpy.12033		Resource	no	Pseudo-nitzschia	No toxin comparison between different nutrient or grazing loads	effect of light availability w. diff N sources. no tox comparison between nutrient loads
Milad	Ayache N, Hervé F, Martin-Jézéquel V, Amzil Z, Caruana M.N	2019	Influence of sudden salinity variation on the physiology and domoic acid production by two strains of Pseudo-nitzschia australis	https://doi.org/10.1111/jpy.12801		Resource	no	Pseudo-nitzschia	No toxin comparison between different nutrient or grazing loads	Effect of salinity on tox production, no tox comparison between nutrient loads
Milad	Bates S.S, de Freitas A.S.W, Milley J.E, Pocklington R, Quillam M.A, Smith J.C, Worms J	1991	Controls on Domoic Acid Production by the Diatom Nitzschia pungens f. multiseries in Culture: Nutrients and Irradïance	https://doi.org/https://doi.org/10.1139/f91-137		Resource	no	Pseudo-nitzschia	No measure of mean/variation/precision	n =2, no measure of spread, can't extract from figure
Milad	Blossom H, Markussen B, Daugbjerg N, Krock B, Norlin A, Hansen P.J	2019	The cost of toxicity in microalgae: Direct evidence from the dinoflagellate Alexandrium	https://doi.org/10.3389/fmicb.2019.01065		Resource	no	Alexandrium	No toxin comparison between different nutrient or grazing loads	Does not maniupulate N or P
Milad	Boissonneault K.R, Heningsen B.M, Bates S.S, Robertson D.L, Milton S, Pelletier J, Hogan D.A, Housman D.E	2013	Gene expression studies for the analysis of domoic acid production in the marine diatom Pseudo-nitzschia multiseries	https://doi.org/10.1186/1471-2199-14-25		Resource	no	Pseudo-nitzschia	No toxin comparison between different nutrient or grazing loads	No tox comparison between different nutrient loads
Milad	Bechemin C, Grzebyk D, Hachame F, Hummert C, Maestrini S.Y	1999	Effect of different nitrogen/phosphorus nutrient ratios on the toxin content in Alexandrium minutum	https://doi.org/10.1007/BF01314358		Resource	yes	Alexandrium	Included
Milad	Brown E, Kubanek J	2020	Harmful alga trades off growth and toxicity in response to cues from dead phytoplankton	https://doi.org/10.1002/lno.11414		Demand	no	Alexandrium	No toxin comparison between different nutrient or grazing loads	Does not study induction of toxicity by grazer, but by dead phytoplankton
Milad	Bustillos-Guzmán J.J, Band-Schmidt C.J, López-Cortés D.J, Gárate-Lizárraga I, Núñez-Vázquez E.J, Hernández-Sandoval F.E	2012	Variations in growth and toxicity in Gymnodinium catenatum Graham from the Gulf of California under different ratios of nitrogen and phosphorus	https://doi.org/10.7773/cm.v38i1A.1916		Resource	no	Gymnodinium	Non-relevant organism	Non-relevant phytoplankton species
Milad	Camargo J.A, Alonso A	2006	Ecological and toxicological effects of inorganic nitrogen pollution in aquatic ecosystems: A global assessment	https://doi.org/10.1016/j.envint.2006.05.002		Resource	no	Pseudo-nitzschia	Review article	review article	references evaluated and added if relevant
Milad	Cochlan W, Herndon J, Kudela R	2008	Inorganic and organic nitrogen uptake by the toxigenic diatom Pseudo-nitzschia australis (Bacillariophyceae)	https://doi.org/10.1016/j.hal.2008.08.008		Resource	no	Pseudo-nitzschia	No toxin comparison between different nutrient or grazing loads	Nitrogen uptake kinetics study, no tox comparison between nutrient loads
Milad	Davidson K, Fehling J	2006	Modelling the influence of silicon and phosphorus limitation on the growth and toxicity of Pseudo-nitzschia seriata	https://doi.org/10.2989/18142320609504177		Resource	no	Pseudo-nitzschia	No toxin comparison between different nutrient or grazing loads	No tox comparison between different nutrient loads, N <3
Milad	Guisande C, Frangopulos M, Maneiro I, Vergara A.R, Riveiro I	2002	Ecological advantages of toxin production by the dinoflagellate Alexandrium minutum under phosphorus limitation	https://doi.org/10.3354/meps225169		Both	yes	Alexandrium	Included		Authors contacted for data, no response, data extracted from figures
Milad	Eberlein T, Van de Waal D.B, Brandenburg K.M, John U, Voss M, Achtenberg E.P, Rost B	2016	Interactive effects of ocean acidification and nitrogen limitation on two bloom-forming dinoflagellate species	https://doi.org/10.3354/meps11568		Resource	no	Alexandrium	No toxin comparison between different nutrient or grazing loads	no nutrient replete control, also n=2	indicates positive correlation betwee C:N ratio and PSP toxin production, even under N-limitation (to a certain extent, figure 2). Possible reallocation of energy from C to N assimilation as cost of C aquisistion decreseas with increasing pCO2
Milad	Eckford-Soper L.K, Bresnan E, Lacaze J-P, Green D.H, Davidson K	2016	The competitive dynamics of toxic Alexandrium fundyense and non-toxic Alexandrium tamarense: The role of temperature	https://doi.org/10.1016/j.hal.2015.11.010		Resource	no	Alexandrium	No toxin comparison between different nutrient or grazing loads	no nutrient replete control, does not manipulate nutrient
Milad	Grzebyk D, Bechemin C, Ward C.J, Verite C, Codd G.A, Maestrini S.Y	2003	Effects of salinity and two coastal waters on the growth and toxin content of the dinoflagellate Alexandrium minutum	https://doi.org/10.1093/plankt/fbg088		Resource	yes	Alexandrium	Included		Authors contacted for data, no response, data extracted from figures
Milad	Lippemeier S, Frampton D.M.F, Blackburn S.I, Geier S.C, Negri A.P	2003	Influence of phosphorus limitation on toxicity and photosynthesis of Alexandrium minutum (Dinophyceae) monitored by in-line detection of variable chlorophyll fluorescence	https://doi.org/10.1046/j.1529-8817.2003.01019.x		Resource	yes	Alexandrium	Included
MIlad	Estrada M, Sala M.M, van Lenning. K, Alcaraz M. Felipe J. Veldhuis M.J.W	2008	Biological interactions in enclosed plankton communities including Alexandrium catenella and copepods: Role of phosphorus	https://doi.org/10.1016/j.jembe.2007.10.017		Resource	no	Alexandrium	No toxin comparison between different nutrient or grazing loads	No measurements of toxins at the different N:P ratio conditions
Milad	Leong S.C.Y, Murata A, Nagashima Y, Taguchi S	2004	Variability in toxicity of the dinoflagellate Alexandrium tamarense in response to different nitrogen sources and concentrations	https://doi.org/10.1016/j.toxicon.2004.01.015	tmslcy@nus.edu.sg	Resource	yes	Alexandrium	Included		Author contacted for data, data recieved
Milad	Fehling J, Davidson K, Bolch C.J, Bates S.S	2004	Growth and domoic acid production by Pseudo-nitzschia seriata (Bacillariophyceae) under phosphate and silicate limitation	https://doi.org/10.1111/j.1529-8817.2004.03213.x		Resource	no	Pseudo-nitzschia	No toxin comparison between different nutrient or grazing loads	No tox comparison between different nutrient loads, n<3
Milad	Flynn K, Franco J.M, Fernandez P, Reguera B, Zapata M, Wood G, Flynn K.J	1994	Changes in toxin content, biomass and pigments of the dinoflagellate Alexandrium minutum during nitrogen refeeding and growth into nitrogen or phosphorus stress	https://doi.org/10.3354/meps111099		Resource	no	Alexandrium	No measure of mean/variation/precision	N<3 and no error estimation
Milad	Frangópulos M, Guisande C, deBlas C, Maneiro I	2004	Toxin production and competitive abilities under phosphorus limitation of Alexandrium species	https://doi.org/10.1016/S1568-9883(03)00061-1		Resource	no	Alexandrium	No toxin comparison between different nutrient or grazing loads	No comparison between nutrient treatments
Milad	Garali S.M.B, Sahraoui I, de la Iglesia P, Chalghaf M, Diogéne J, Ksouri J, Hlaili A.S	2016	Effects of nitrogen supply on Pseudo-nitzschia calliantha and Pseudo-nitzschia cf. seriata: field and laboratory experiments	https://doi.org/10.1007/s10646-016-1675-1		Resource	no	Pseudo-nitzschia	No measure of mean/variation/precision	DA below detection limits in nitrogen enrichment experiments using P. calliantha, should have used P. seriata
Milad	Selander E, Thor P, Toth G, Pavia H	2006	Copepods induce paralytic shellfish toxin production in marine dinoflagellates	https://doi.org/10.1098/rspb.2006.3502		Demand	yes	Alexandrium	Included		Authors contacted for data, data not received, data extracted from figures
Milad	Hu H, Chen W, Shi Y, Cong W	2006	Nitrate and phosphate supplementation to increase toxin production by the marine dinoflagellate Alexandrium tamarense	https://doi.org/10.1016/j.marpolbul.2005.11.005		Resource	yes	Alexandrium	Included		Data extracted from fig2A, Hard due to cluttered figure.
Milad	Murata A, Leong S.C.Y, Nagashima Y, Taguchi S	2006	Nitrogen:Phosphorus supply ratio may control the protein and total toxin of dinoflagellate Alexandrium tamarense	https://doi.org/10.1016/j.toxicon.2006.08.004		Resource	yes	Alexandrium	Included
Milad	Godinho L, Silva A, Branco M.A.C, Marques A, Costa P.R	2018	Evaluation of intracellular and extracellular domoic acid content in Pseudo-nitzschia multiseries cell cultures under different light regimes	https://doi.org/10.1016/j.toxicon.2018.10.003		Resource	no	Pseudo-nitzschia	No toxin comparison between different nutrient or grazing loads	effect of light on DA studied, no tox comparison between nutrient loads
Milad	Hagström J.A, Graneli E, Moreira M.O.P, Odebrecht C	2011	Domoic acid production and elemental composition of two Pseudo-nitzschia multiseries strains, from the NW and SW Atlantic Ocean, growing in phosphorus or nitrogen-limited chemostat cultures	https://doi.org/10.1093/plankt/fbq102		Resource	no	Pseudo-nitzschia	Sample size < 3	n<3, unable to extract data graphically. Author contacted, but did not respond	N =2
Milad	Han M, Lee H, Anderson D, Kim B	2016	Paralytic shellfish toxin production by the dinoflagellate Alexandrium pacificum (Chinhae Bay, Korea) in axenic, nutrient-limited chemostat cultures and nutrient-enriched batch cultures	https://doi.org/10.1016/j.marpolbul.2016.01.057		Resource	no	Alexandrium	No measure of mean/variation/precision	no measure of spread, no info on nutrient characteristics of treatment groups
Milad	Hansen P, Cembella A, Moestrup Ø	1992	The marine dinoflagellate Alexandrium ostenfeldii: Paralytic shellfish toxin concentration	https://doi.org/10.1111/j.0022-3646.1992.00597.x		Both	no	Alexandrium	No measure of mean/variation/precision	T: non-relevant grazer. B: No measure of spread, no info on treatment nutrient levels
Milad	Howard M.D.A, Cochlan W.P, Ladizinsky N, Kudela R.M	2007	Nitrogenous preference of toxigenic Pseudo-nitzschia australis (Bacillariophyceae) from field and laboratory experiments	https://doi.org/10.1016/j.hal.2006.06.003		Resource	no	Pseudo-nitzschia	No control group	Laboratory experiment has no control, manipulated field experiment does not report measure of variation (n=1?)
Milad	Hu H, Shi Y, Cong W	2006	Improvement in growth and toxin production of Alexandrium tamarense by two-step culture method	https://doi.org/10.1007/s10811-006-9081-3		Resource	no	Alexandrium	No toxin comparison between different nutrient or grazing loads	No comparison between nutrient treatments
Milad	Hwang D.F, Lu Y.H	2000	Influence of environmental and nutritional factors on growth, toxicity, and toxin profile of dinoflagellate Alexandrium minutum	https://doi.org/10.1016/S0041-0101(00)00080-5		Resource	no	Alexandrium	No measure of mean/variation/precision	no error estimate presented
Milad	Jiang X, Wang J, Gao Y, Chan L.L, Lam P.K.S, Gu J	2015	Relationship of proteomic variation and toxin synthesis in the dinoflagellate Alexandrium tamarense CI01 under phosphorus and inorganic nitrogen limitation	https://doi.org/10.1007/s10646-015-1513-x		Resource	no	Alexandrium	No measure of mean/variation/precision	No replication, no error estimate presented
Milad	Bergkvist J, Selander E, Pavia H	2008	Induction of toxin production in dinoflagellates: The grazer makes a difference	https://doi.org/10.1007/s00442-008-0981-6		Demand	yes	Alexandrium	Included		Can't extract data due to separation of PST into GTX1, GTX2 GTX4, author contacted, data received
Milad	Selander E, Cervin G, Pavia H	2008	Effects of nitrate and phosphate on grazer-induced toxin production in Alexandrium minutum	https://doi.org/10.4319/lo.2008.53.2.0523		Both	yes	Alexandrium	Included		Contacted author for data, data not available, data extracted from figures
Milad	John E.H, Flynn K.J	2000	Growth dynamics and toxicity of Alexandrium fundyense (dinophyceae): The effect of changing n:p supply ratios on internal toxin and nutrient levels	https://doi.org/10.1080/09670260010001735581		Resource	no	Alexandrium	No measure of mean/variation/precision	No error estimates
Milad	John E.H, Flynn K.J	2002	Modelling changes in paralytic shellfish toxin content of dinoflagellates in response to nitrogen and phosphorus supply	https://doi.org/10.3354/meps225147		Resource	no	Alexandrium	Non-experimental study	Not experimental study
Milad	Lelong A, Hégaret H, Soudant P, Bates S.S	2019	Pseudo-nitzschia (Bacillariophyceae) species, domoic acid and amnesic shellfish poisoning: revisiting previous paradigms	https://doi.org/10.2216/11-37.1		Resource	no	Pseudo-nitzschia	Review article	review article, relevant references evaluated and added to article screening list
Milad	Wohlrab S, Iversen M, John U	2010	A molecular and co-evolutionary context for grazer induced toxin production in Alexandrium tamarense	https://doi.org/10.1371/journal.pone.0015039		Demand	yes	Alexandrium	Included
Milad	Leonardi M, Azzaro F, Gallettta M, Giacobbe M.G, Maso M, Penna A	2006	Time-series evolution of toxic organisms and related environmental factors in a brackish ecosystem of the Mediterranean Sea	https://doi.org/10.1007/s10750-005-1126-0		Resource	no	Alexandrium	Non-experimental study	Not experimental study
Milad	Li T.S, Yu R.C, Zhou M.J	2011	Short-term effects of different nitrogen substrates on growth and toxin production of dinoflagellate Alexandrium catenella Balech (strain ACDH)	https://doi.org/10.1016/j.hal.2011.08.011	rcyu@qdio.ac.cn	Resource	no	Alexandrium	Sample size < 3	N<3
Milad	Yang I, Selander E, Pavia H, John U	2011	Grazer-induced toxin formation in dinoflagellates: A transcriptomic model study	https://doi.org/10.1080/09670262.2011.552194		Demand	yes	Alexandrium	Included
Milad	Yang I, Beszteri S, Tillmann U, Cembella A, John U	2011	Growth- and nutrient-dependent gene expression in the toxigenic marine dinoflagellate Alexandrium minutum	https://doi.org/10.1016/j.hal.2011.08.012		Resource	yes	Alexandrium	Included
Milad	Lim PT, Leaw CP, Gires U, Kobiyama A, Kazuhico K, Ogata T	2006	Effects of light and temperature on growth, nitrate uptake, and toxin production of two tropical dinoflagellates: Alexandrium tamiyavanichii and Alexandrium minutum (Dinophyceae)	https://doi.org/10.1111/j.1529-8817.2006.00249.x		Resource	no	Alexandrium	No toxin comparison between different nutrient or grazing loads	No nutrient manipulations
Milad	Lim PT, Leaw CP, Kobiyama A, Ogata T	2010	Growth and toxin production of tropical Alexandrium minutum Halim (Dinophyceae) under various nitrogen to phosphorus ratios	https://doi.org/10.1007/s10811-009-9443-8	ptlim@um.edu.my	Resource	no	Alexandrium	Sample size < 3	N<3
Milad	MacIntyre G.J, Cullen J, Cembella A	1997	Vertical migration nutrition and toxicity in the dineflagellate Alexandrium tamarense	https://doi.org/10.3354/meps148201		Resource	no	Alexandrium	Sample size < 3	N < 3 for both batch ultures and semi-continous ones
Milad	Maclean C, Cembella, Quillam M	2003	Effects of light salinity and inorganic nitrogen on cell growth and spirolide production in the marine dinoflagellate Alexandrium ostenfeldii (Paulsen) Balech et Tangen	https://doi.org/10.1515/BOT.2003.048		Resource	no	Alexandrium	Non-relevant toxin	non-relevant toxins measured
Milad	Martin-Jezéquel V, Calu G, Candela L, Amzil Z, Jauffrais T, Séchet V, Weigel P	2015	Effects of organic and inorganic nitrogen on the growth and production of domoic acid by pseudo-nitzschia multiseries and p. Australis (bacillariophyceae) in culture	https://doi.org/10.3390/md13127055		Resource	no	Pseudo-nitzschia	No toxin comparison between different nutrient or grazing loads	No tox comparison between different nutrient loads, n<3
Milad	Selander E, Fagerberg T, Wohlrab S, Pavia H	2012	Fight and flight in dinoflagellates? Kinetics of simultaneous grazer-induced responses in Alexandrium tamarense	https://doi.org/10.4319/lo.2012.57.1.0058		Demand	yes	Alexandrium	Included		Contacted author for data, no data available, data extracted from figures
Milad	Lee T.C, Kwok O, Ho K, Lee W.F	2012	Effects of different nitrate and phosphate concentrations on the growth and toxin production of an Alexandrium tamarense strain collected from Drake Passage	https://doi.org/10.1016/j.marenvres.2012.08.009		Resource	yes	Alexandrium	Included
Milad	Murata A, Nagashima Y, Taguchi S	2012	N:P ratios controlling the growth of the marine dinoflagellate Alexandrium tamarense: Content and composition of paralytic shellfish poison	https://doi.org/10.1016/j.hal.2012.07.001	satoru.sio@gmail.com	Resource	yes	Alexandrium	Included
Milad	Matsuda A, Nishijima T, Fukami K, Adachi M	2006	Growth kinetics and paralytic shellfish poisoning toxin production in phosphorus-limited cultures of Alexandrium catenella	https://doi.org/10.2331/suisan.72.193		Resource	no	Alexandrium	No English version	not english
Milad	Pan Y, Subba Rao D.V, Mann K.H	1996	Changes in domoic acid production and cellular chemical composition of the toxigenic diatom Pseudo-nitschia multiseries under phosphate limitation	https://doi.org/10.1111/j.0022-3646.1996.00371.x		Resource	no	Pseudo-nitzschia	Sample size < 3	N = 1 for each chemostat culture	Good plot on negative relationship between growth rate and DA.
Milad	Tatters A.O, Flewelling L.J, Fu F, Granholm A.A, Hutchins D.A	2013	High CO2 promotes the production of paralytic shellfish poisoning toxins by Alexandrium catenella from Southern California waters	https://doi.org/10.1016/j.hal.2013.08.007	dahutch@usc.edu	Resource	yes	Alexandrium	Included
Milad	Van de Waal D.B, Tillmann U, Zhu M, Koch B.P, Rost B, John U	2013	Nutrient pulse induces dynamic changes in cellular C:N:P, amino acids, and paralytic shellfish poisoning toxins in Alexandrium tamarense	https://doi.org/10.3354/meps10532	D.vandeWaal@nioo.knaw.nl	Resource	yes	Alexandrium	Included
Milad	Parkhill J.P, Cembella A.D	1999	Effects of salinity, light and inorganic nitrogen on growth and toxigenicity of the marine dinoflagellate Alexandrium tamarense from northeastern Canada	https://doi.org/10.1093/plankt/21.5.939		Resource	no	Alexandrium	Sample size < 3	N<3 at each sampling point
Milad	Perini F, Galluzzi L, Dell'Aversano C, Iacovo E.D, Tartaglione L, Ricci F, Forino M, Ciminiello P, Penna A	2014	SxtA and sxtG gene expression and toxin production in the mediterranean Alexandrium minutum (Dinophyceae)	https://doi.org/10.3390/md12105258		Resource	no	Alexandrium	No toxin comparison between different nutrient or grazing loads	non-relevant measurments, no tox comparison between nutrient loads
Milad	Poulton N.J, Keafer B.A, Anderson D.M	2005	Toxin variability in natural populations of Alexandrium fundyense in Casco Bay Maine - Evidence of nitrogen limitation	https://doi.org/10.1016/j.dsr2.2005.06.029		Resource	no	Alexandrium	Non-experimental study	Not experimental study
Milad	Radan R.L, Cochlan W.P	2018	Differential toxin response of Pseudo-nitzschia multiseries as a function of nitrogen speciation in batch and continuous cultures, and during a natural assemblage experiment	https://doi.org/10.1016/j.hal.2018.01.002		Resource	no	Pseudo-nitzschia	Sample size < 3	non-independent replicates across nutrient load treatments, also N = 2
Milad	Siu G.K.Y, Young M.L.C, Chan D.K	1997	Environmental and nutritional factors which regulate population dynamics and toxin production in the dinoflagellate Alexandrium catenella	https://doi.org/10.1023/a:1003042431985		Resource	no	Alexandrium	No measure of mean/variation/precision	no measure of spread, can't find contact information for any of the authors
Milad	Selander E, Kubanek J, Hamberg M, Andersson M.X, Cervin G, Pavia H	2015	Predator lipids induce paralytic shellfish toxins in bloom-forming algae	https://doi.org/10.1073/pnas.1420154112		Demand	yes	Alexandrium	Included
Milad	Smith C.B, Erdner D.L	2011	Saxitoxin δ15N as a species-specific tracer of the source of nitrogen used by the toxin-producing dinoflagellate Alexandrium tamarense	https://doi.org/10.3354/meps09360		Resource	no	Alexandrium	No toxin comparison between different nutrient or grazing loads	No comparison between nutrient treatments
Milad	Senft-Batoh C.D, Dam H.G, Shumway S.E, Wikfors G.H	2015	A multi-phylum study of grazer-induced paralytic shellfish toxin production in the dinoflagellate Alexandrium fundyense: A new perspective on control of algal toxicity	https://doi.org/10.1016/j.hal.2015.02.008		Demand	yes	Alexandrium	Included		Data retrieved from online database
Milad	Senft-Batoh C.D, Dam H.G, Shumway S.E, Wikfors G.H, Schlichting C.D	2015	Influence of predator-prey evolutionary history, chemical alarm-cues, and feeding selection on induction of toxin production in a marine dinoflagellate	https://doi.org/10.1002/lno.10027		Demand	yes	Alexandrium	Included		Data retrieved from online database
Milad	Sun J, Hutchins D.A, Feng Y, Seubert E.L, Caron D.A, Fu F	2011	Effects of changing pCO2 and phosphate availability on domoic acid production and physiology of the marine harmful bloom diatom Pseudo-nitzschia multiseries	https://doi.org/10.4319/lo.2011.56.3.0829	ffu@usc.edu phytoplankton@163.com	Resource	no	Pseudo-nitzschia	No measure of mean/variation/precision	No variance/precision estimate, author contacted, no response
Milad	Harðardóttir S, Pancic M, Tammilehto A, Krock B, Møller E.F, Nielsen T.G, Lundholm N	2015	Dangerous Relations in the Arctic Marine Food Web: Interactions between Toxin Producing Pseudo-nitzschia Diatoms and Calanus Copepodites	https://doi.org/10.3390/md13063809	sara.hardardottir@snm.ku.dk	Demand	yes	Pseudo-nitzschia	Included
Milad	Tammilehto A, Nielsen T.G, Krock B, Møller E.F, Lundholm N	2015	Induction of domoic acid production in the toxic diatom Pseudo-nitzschia seriata by calanoid copepods	https://doi.org/10.1016/j.aquatox.2014.11.026	Anna.Tammilehto@metsa.fi	Demand	yes	Pseudo-nitzschia	Included		Contacted authors for data, data received
Milad	Taroncher-Oldenburg G, Kulis D.M, Anderson D.M	1999	Coupling of Saxitoxin Biosynthesis to the G1 Phase of the Cell Cycle in the Dinoflagellate Alexandrin fundyense: Temperature and Nutrient Effects	https://doi.org/10.1002/1522-7189(200009/10)7:5%3C207::AID-NT61%3E3.0.CO;2-Q		Resource	no	Alexandrium	Sample size < 3	N<3	Good info on mechanistic causes of increased toxin conc in P-limited cells
Milad	Terseleer N, Gypens N, Lancelot C	2013	Factors controlling the production of domoic acid by Pseudo-nitzschia (Bacillariophyceae): A model study	https://doi.org/10.1016/j.hal.2013.01.004		Resource	no	Pseudo-nitzschia	Non-experimental study	Not experimental study
Milad	Thessen A, Bowers H, Stoecker D	2009	Intra- and interspecies differences in growth and toxicity of Pseudo-nitzschia while using different nitrogen sources	https://doi.org/10.1016/j.hal.2009.01.003		Resource	no	Pseudo-nitzschia	No control group	tests effects of different N-sources, no relevant control
Milad	Hii K.S, Lim P.T, Kon N.F, Takata Y, Usup G	2016	Physiological and transcriptional responses to inorganic nutrition in a tropical Pacific strain of Alexandrium minutum: Implications for the saxitoxin genes and toxin production	https://doi.org/10.1016/j.hal.2016.04.005	hiiks@um.edu.my	Resource	yes	Alexandrium	Included		Contacted authors for data, data recieved
Milad	Thorel M, Claquin P, Schapira M, Le Gendre R et al	2017	Nutrient ratios influence variability in Pseudo-nitzschia species diversity and particulate domoic acid production in the Bay of Seine (France)	https://doi.org/10.1016/j.hal.2017.07.005		Resource	no	Pseudo-nitzschia	Non-experimental study	Not experimental study
Milad	Wohlrab S, Selander E, John U	2017	Predator cues reduce intraspecific trait variability in a marine dinoflagellate	https://doi.org/10.1186/s12898-017-0119-y		Demand	yes	Alexandrium	Included		Contacted authors for data, data recieved
Milad	Touzet N, Franco J.M, Raine R	2007	Influence of inorganic nutrition on growth and PSP toxin production of Alexandrium minutum (Dinophyceae) from Cork Harbour	https://doi.org/10.1016/j.toxicon.2007.03.001		Resource	no	Alexandrium	No measure of mean/variation/precision	no measure of spread
Milad	Lema K.A, Latimier M, Nézan E, Fauchot J, Le Gac M	2017	Inter and intra-specific growth and domoic acid production in relation to nutrient ratios and concentrations in Pseudo-nitzschia: phosphate an important factor	https://doi.org/10.1016/j.hal.2017.03.001	kimlema85@gmail.com	Resource	yes	Pseudo-nitzschia	Included
Milad	Tse S.P, Lee F.W, Lo S.C et al	2020	Production of Paralytic Shellfish Toxins (PSTs) in Toxic Alexandrium catenella is Intertwined with Photosynthesis and Energy Production	https://doi.org/10.3390/toxins12080477	Samuel.chun-lap.lo@polyu.edu.hk	Resource	no	Alexandrium	No measure of mean/variation/precision	Sample sizes = ?, error bars = ? , Author contacted, but did not respond.	Author contacted
Milad	Vingiani G.M, Stalberga D, De Luca P, Ianoro A, De Luca D, Lauritano C	2020	De novo Transcriptome of the Non-saxitoxin Producing Alexandrium tamutum Reveals New Insights on Harmful Dinoflagellates	https://doi.org/10.3390/MD18080386		Resource	no	Alexandrium	No toxin comparison between different nutrient or grazing loads	No measurements of toxins
Milad	Lundholm N, Krock B, John U, Skov J, Cheng J, Pancic M, Wohlrab S, Rigby K, Nielsen T.G, Selander E, Harðardóttir S	2018	Induction of domoic acid production in diatoms - Types of grazers and diatoms are important	https://doi.org/10.1016/j.hal.2018.06.005	nlundholm@snm.ku.dk	Demand	yes	Pseudo-nitzschia	Included
Milad	Wang D, Hsieh D.P.H	2001	Dynamics of C2 toxin and chlorophyll-a formation in the dinoflagellate Alexandrium tamarense during large scale cultivation	https://doi.org/10.1016/S0041-0101(01)00125-8		Resource	no	Alexandrium	No measure of mean/variation/precision	no measure of spread, N<3
Milad	Griffin J.E, Park G, Dam H.G	2019	Relative importance of nitrogen sources, algal alarm cues and grazer exposure to toxin production of the marine dinoflagellate Alexandrium catenella	https://doi.org/10.1016/j.hal.2019.04.006		Both	yes	Alexandrium	Included		Contacted authors for data, data received
Milad	Hii K.S, Lim P.T, Kon N.F, Usup G, Gu H, Leaw C.P	2019	Transcriptional and physiological responses to inorganic nutrition in a tropical Pacific strain of Alexandrium minutum: Implications for nutrient uptakes and assimilation	https://doi.org/10.1016/j.gene.2019.143950	hiiks@um.edu.my	Resource	yes	Alexandrium	Included		Contacted authors for data, data not received
Milad	Wang D, Hsieh D.P.H	2002	Effects of nitrate and phosphate on growth and C2 toxin productivity of Alexandrium tamarense CI01 in culture	https://doi.org/10.1016/S0025-326X(02)00183-2		Resource	no	Alexandrium	No measure of mean/variation/precision	no measure of spread, N<3
Milad	Wang D, Hsieh D.P.H	2005	Growth and toxin production in batch cultures of a marine dinoflagellate Alexandrium tamarense HK9301 isolated from the South China Sea	https://doi.org/10.1016/j.hal.2004.07.002		Resource	no	Alexandrium	No measure of mean/variation/precision	no measure of spread, N<3
Milad	Harðardóttir S, Hjort D.M, Wohlrab S, Krock B, John U, Nielsen T.G, Lundholm N	2019	Trophic interactions, toxicokinetics, and detoxification processes in a domoic acid-producing diatom and two copepod species	https://doi.org/10.1002/lno.11078	sara.hardardottir@snm.ku.dk	Demand	yes	Pseudo-nitzschia	Included
Milad	Harðardóttir S, Wohlrab S, Hjort D.M, Krock B, Nielsen T.G, John U, Lundholm N	2019	Transcriptomic responses to grazing reveal the metabolic pathway leading to the biosynthesis of domoic acid and highlight different defense strategies in diatoms	https://doi.org/10.1186/s12867-019-0124-0	sara.hardardottir@snm.ku.dk; uwe.john@awi.de	Demand	yes	Pseudo-nitzschia	Included
Milad	Grebner W, Berglund E.C, Berggren F, Eklund J, Harðardóttir S, Andersson M.X, Selander E	2019	Induction of defensive traits in marine plankton - new copepodamide structures	https://doi.org/10.1002/lno.11077	wiebke.grebner@gmx.de	Demand	yes	Alexandrium + Pseudo-nitzschia	Included		Cannot extract data from figure (due to results expressed as % change), author contacted, data received
Milad	Selander E, Berglund E.C, Engström P, Berggren F, Eklund J, Harðardóttir S, Lundholm N, Grebner W, Andersson M.X	2019	Copepods drive large-scale trait-mediated effects in marine plankton	https://doi.org/10.1126/sciadv.aat5096		Demand	yes	Pseudo-nitzschia	Included
Milad	Lema K.A, Metegnier G, Quéré J, Latimier M, Youenou A, Lambert C, Fauchot J, Le Gac M	2019	Inter- and Intra-Specific Transcriptional and Phenotypic Responses of Pseudo-nitzschia under Different Nutrient Conditions	https://doi.org/10.1093/gbe/evz030	mickael.le.gac@ifremer.fr	Resource	yes	Pseudo-nitzschia	Included		Author contacted for data, data received
Milad	Xu J, Ho A.Y.T, He L et al	2012	Effects of inorganic and organic nitrogen and phosphorus on the growth and toxicity of two Alexandrium species from Hong Kong	https://doi.org/10.1016/j.hal.2012.02.006		Resource	no	Alexandrium	No toxin comparison between different nutrient or grazing loads	No differences in nutrient ratio/load between treatments
Milad	Yang W, Zhang N, Cui W, Xu Y, Li H, Liu J	2011	Effects of co-existing microalgae and grazers on the production of hemolytic toxins in Karenia mikimotoi	https://doi.org/10.1007/s00343-011-0274-5		Demand	no	Alexandrium	Non-relevant organism	wrong toxin, non-relevant grazer and multi-algal cultures
Milad	Zhang C, Lin S, Huang L, Lu W, Li M, Liu S	2014	Suppression subtraction hybridization analysis revealed regulation of some cell cycle and toxin genes in Alexandrium catenella by phosphate limitation	https://doi.org/10.1016/j.hal.2014.06.005		Resource	no	Alexandrium	No toxin comparison between different nutrient or grazing loads	non-relevant measurments, no tox comparison between nutrient loads
Milad	Olesen A.J, Harðardóttir S, Daugbjerg N, Andersen P, Lyngsgaard M, Krock B, Lundholm N	2020	The impact of urea on toxic diatoms – Potential effects of fertilizer silo breakdown on a Pseudo-nitzschia bloom	https://doi.org/10.1016/j.hal.2020.101817	anna.olesen@snm.ku.dk	Resource	yes	Pseudo-nitzschia	Included
Milad	Ryderheim F, Selander E, Kiørboe T	2021	Predator-induced defence in a dinoflagellate generates benefits without direct costs	https://doi.org/10.1038/s41396-021-00908-y		Both	yes	Alexandrium	Included		Contacted author for bact experiment summary data, summary data for chemostat experiments found in supplementary information
Milad	Olesen A.J, Ryderheim F, Krock B, Lundholm N, Kiørboe T	2022	Costs and benefits of predator-induced defence in a toxic diatom	https://doi.org/10.1098/rspb.2021.2735	anna.olesen@snm.ku.dk	Demand	yes	Pseudo-nitzschia	Included

## Sheet: D - Papers included
Author	Year	Title	DOI	Contact	Type	Keep	Phytoplankton	Reject_Reason_PRISMA	Reason for rejection	Comment
Bechemin C, Grzebyk D, Hachame F, Hummert C, Maestrini S.Y	1999	Effect of different nitrogen/phosphorus nutrient ratios on the toxin content in Alexandrium minutum	https://doi.org/10.1007/BF01314358		Resource	yes	Alexandrium	Included
Guisande C, Frangopulos M, Maneiro I, Vergara A.R, Riveiro I	2002	Ecological advantages of toxin production by the dinoflagellate Alexandrium minutum under phosphorus limitation	https://doi.org/10.3354/meps225169		Both	yes	Alexandrium	Included		Authors contacted for data, no response, data extracted from figures
Grzebyk D, Bechemin C, Ward C.J, Verite C, Codd G.A, Maestrini S.Y	2003	Effects of salinity and two coastal waters on the growth and toxin content of the dinoflagellate Alexandrium minutum	https://doi.org/10.1093/plankt/fbg088		Resource	yes	Alexandrium	Included		Authors contacted for data, no response, data extracted from figures
Lippemeier S, Frampton D.M.F, Blackburn S.I, Geier S.C, Negri A.P	2003	Influence of phosphorus limitation on toxicity and photosynthesis of Alexandrium minutum (Dinophyceae) monitored by in-line detection of variable chlorophyll fluorescence	https://doi.org/10.1046/j.1529-8817.2003.01019.x		Resource	yes	Alexandrium	Included
Leong S.C.Y, Murata A, Nagashima Y, Taguchi S	2004	Variability in toxicity of the dinoflagellate Alexandrium tamarense in response to different nitrogen sources and concentrations	https://doi.org/10.1016/j.toxicon.2004.01.015	tmslcy@nus.edu.sg	Resource	yes	Alexandrium	Included		Author contacted for data, data recieved
Selander E, Thor P, Toth G, Pavia H	2006	Copepods induce paralytic shellfish toxin production in marine dinoflagellates	https://doi.org/10.1098/rspb.2006.3502		Demand	yes	Alexandrium	Included		Authors contacted for data, data not received, data extracted from figures
Hu H, Chen W, Shi Y, Cong W	2006	Nitrate and phosphate supplementation to increase toxin production by the marine dinoflagellate Alexandrium tamarense	https://doi.org/10.1016/j.marpolbul.2005.11.005		Resource	yes	Alexandrium	Included		Data extracted from fig2A, Hard due to cluttered figure.
Murata A, Leong S.C.Y, Nagashima Y, Taguchi S	2006	Nitrogen:Phosphorus supply ratio may control the protein and total toxin of dinoflagellate Alexandrium tamarense	https://doi.org/10.1016/j.toxicon.2006.08.004		Resource	yes	Alexandrium	Included
Bergkvist J, Selander E, Pavia H	2008	Induction of toxin production in dinoflagellates: The grazer makes a difference	https://doi.org/10.1007/s00442-008-0981-6		Demand	yes	Alexandrium	Included		Can't extract data due to separation of PST into GTX1, GTX2 GTX4, author contacted, data received
Selander E, Cervin G, Pavia H	2008	Effects of nitrate and phosphate on grazer-induced toxin production in Alexandrium minutum	https://doi.org/10.4319/lo.2008.53.2.0523		Both	yes	Alexandrium	Included		Contacted author for data, data not available, data extracted from figures
Wohlrab S, Iversen M, John U	2010	A molecular and co-evolutionary context for grazer induced toxin production in Alexandrium tamarense	https://doi.org/10.1371/journal.pone.0015039		Demand	yes	Alexandrium	Included
Yang I, Selander E, Pavia H, John U	2011	Grazer-induced toxin formation in dinoflagellates: A transcriptomic model study	https://doi.org/10.1080/09670262.2011.552194		Demand	yes	Alexandrium	Included
Yang I, Beszteri S, Tillmann U, Cembella A, John U	2011	Growth- and nutrient-dependent gene expression in the toxigenic marine dinoflagellate Alexandrium minutum	https://doi.org/10.1016/j.hal.2011.08.012		Resource	yes	Alexandrium	Included
Selander E, Fagerberg T, Wohlrab S, Pavia H	2012	Fight and flight in dinoflagellates? Kinetics of simultaneous grazer-induced responses in Alexandrium tamarense	https://doi.org/10.4319/lo.2012.57.1.0058		Demand	yes	Alexandrium	Included		Contacted author for data, no data available, data extracted from figures
Lee T.C, Kwok O, Ho K, Lee W.F	2012	Effects of different nitrate and phosphate concentrations on the growth and toxin production of an Alexandrium tamarense strain collected from Drake Passage	https://doi.org/10.1016/j.marenvres.2012.08.009		Resource	yes	Alexandrium	Included
Murata A, Nagashima Y, Taguchi S	2012	N:P ratios controlling the growth of the marine dinoflagellate Alexandrium tamarense: Content and composition of paralytic shellfish poison	https://doi.org/10.1016/j.hal.2012.07.001	satoru.sio@gmail.com	Resource	yes	Alexandrium	Included
Tatters A.O, Flewelling L.J, Fu F, Granholm A.A, Hutchins D.A	2013	High CO2 promotes the production of paralytic shellfish poisoning toxins by Alexandrium catenella from Southern California waters	https://doi.org/10.1016/j.hal.2013.08.007	dahutch@usc.edu	Resource	yes	Alexandrium	Included
Van de Waal D.B, Tillmann U, Zhu M, Koch B.P, Rost B, John U	2013	Nutrient pulse induces dynamic changes in cellular C:N:P, amino acids, and paralytic shellfish poisoning toxins in Alexandrium tamarense	https://doi.org/10.3354/meps10532	D.vandeWaal@nioo.knaw.nl	Resource	yes	Alexandrium	Included
Selander E, Kubanek J, Hamberg M, Andersson M.X, Cervin G, Pavia H	2015	Predator lipids induce paralytic shellfish toxins in bloom-forming algae	https://doi.org/10.1073/pnas.1420154112		Demand	yes	Alexandrium	Included
Senft-Batoh C.D, Dam H.G, Shumway S.E, Wikfors G.H	2015	A multi-phylum study of grazer-induced paralytic shellfish toxin production in the dinoflagellate Alexandrium fundyense: A new perspective on control of algal toxicity	https://doi.org/10.1016/j.hal.2015.02.008		Demand	yes	Alexandrium	Included		Data retrieved from online database
Senft-Batoh C.D, Dam H.G, Shumway S.E, Wikfors G.H, Schlichting C.D	2015	Influence of predator-prey evolutionary history, chemical alarm-cues, and feeding selection on induction of toxin production in a marine dinoflagellate	https://doi.org/10.1002/lno.10027		Demand	yes	Alexandrium	Included		Data retrieved from online database
Harðardóttir S, Pancic M, Tammilehto A, Krock B, Møller E.F, Nielsen T.G, Lundholm N	2015	Dangerous Relations in the Arctic Marine Food Web: Interactions between Toxin Producing Pseudo-nitzschia Diatoms and Calanus Copepodites	https://doi.org/10.3390/md13063809	sara.hardardottir@snm.ku.dk	Demand	yes	Pseudo-nitzschia	Included
Tammilehto A, Nielsen T.G, Krock B, Møller E.F, Lundholm N	2015	Induction of domoic acid production in the toxic diatom Pseudo-nitzschia seriata by calanoid copepods	https://doi.org/10.1016/j.aquatox.2014.11.026	Anna.Tammilehto@metsa.fi	Demand	yes	Pseudo-nitzschia	Included		Contacted authors for data, data received
Hii K.S, Lim P.T, Kon N.F, Takata Y, Usup G	2016	Physiological and transcriptional responses to inorganic nutrition in a tropical Pacific strain of Alexandrium minutum: Implications for the saxitoxin genes and toxin production	https://doi.org/10.1016/j.hal.2016.04.005	hiiks@um.edu.my	Resource	yes	Alexandrium	Included		Contacted authors for data, data recieved
Wohlrab S, Selander E, John U	2017	Predator cues reduce intraspecific trait variability in a marine dinoflagellate	https://doi.org/10.1186/s12898-017-0119-y		Demand	yes	Alexandrium	Included		Contacted authors for data, data recieved
Lema K.A, Latimier M, Nézan E, Fauchot J, Le Gac M	2017	Inter and intra-specific growth and domoic acid production in relation to nutrient ratios and concentrations in Pseudo-nitzschia: phosphate an important factor	https://doi.org/10.1016/j.hal.2017.03.001	kimlema85@gmail.com	Resource	yes	Pseudo-nitzschia	Included
Lundholm N, Krock B, John U, Skov J, Cheng J, Pancic M, Wohlrab S, Rigby K, Nielsen T.G, Selander E, Harðardóttir S	2018	Induction of domoic acid production in diatoms - Types of grazers and diatoms are important	https://doi.org/10.1016/j.hal.2018.06.005	nlundholm@snm.ku.dk	Demand	yes	Pseudo-nitzschia	Included
Griffin J.E, Park G, Dam H.G	2019	Relative importance of nitrogen sources, algal alarm cues and grazer exposure to toxin production of the marine dinoflagellate Alexandrium catenella	https://doi.org/10.1016/j.hal.2019.04.006		Both	yes	Alexandrium	Included		Contacted authors for data, data received
Hii K.S, Lim P.T, Kon N.F, Usup G, Gu H, Leaw C.P	2019	Transcriptional and physiological responses to inorganic nutrition in a tropical Pacific strain of Alexandrium minutum: Implications for nutrient uptakes and assimilation	https://doi.org/10.1016/j.gene.2019.143950	hiiks@um.edu.my	Resource	yes	Alexandrium	Included		Contacted authors for data, data not received, data extracted from figures
Harðardóttir S, Hjort D.M, Wohlrab S, Krock B, John U, Nielsen T.G, Lundholm N	2019	Trophic interactions, toxicokinetics, and detoxification processes in a domoic acid-producing diatom and two copepod species	https://doi.org/10.1002/lno.11078	sara.hardardottir@snm.ku.dk	Demand	yes	Pseudo-nitzschia	Included
Harðardóttir S, Wohlrab S, Hjort D.M, Krock B, Nielsen T.G, John U, Lundholm N	2019	Transcriptomic responses to grazing reveal the metabolic pathway leading to the biosynthesis of domoic acid and highlight different defense strategies in diatoms	https://doi.org/10.1186/s12867-019-0124-0	sara.hardardottir@snm.ku.dk; uwe.john@awi.de	Demand	yes	Pseudo-nitzschia	Included
Grebner W, Berglund E.C, Berggren F, Eklund J, Harðardóttir S, Andersson M.X, Selander E	2019	Induction of defensive traits in marine plankton - new copepodamide structures	https://doi.org/10.1002/lno.11077	wiebke.grebner@gmx.de	Demand	yes	Alexandrium + Pseudo-nitzschia	Included		Cannot extract data from figure (due to results expressed as % change), author contacted, data received
Selander E, Berglund E.C, Engström P, Berggren F, Eklund J, Harðardóttir S, Lundholm N, Grebner W, Andersson M.X	2019	Copepods drive large-scale trait-mediated effects in marine plankton	https://doi.org/10.1126/sciadv.aat5096		Demand	yes	Pseudo-nitzschia	Included
Lema K.A, Metegnier G, Quéré J, Latimier M, Youenou A, Lambert C, Fauchot J, Le Gac M	2019	Inter- and Intra-Specific Transcriptional and Phenotypic Responses of Pseudo-nitzschia under Different Nutrient Conditions	https://doi.org/10.1093/gbe/evz030	mickael.le.gac@ifremer.fr	Resource	yes	Pseudo-nitzschia	Included		Author contacted for data, data received
Olesen A.J, Harðardóttir S, Daugbjerg N, Andersen P, Lyngsgaard M, Krock B, Lundholm N	2020	The impact of urea on toxic diatoms – Potential effects of fertilizer silo breakdown on a Pseudo-nitzschia bloom	https://doi.org/10.1016/j.hal.2020.101817	anna.olesen@snm.ku.dk	Resource	yes	Pseudo-nitzschia	Included
Ryderheim F, Selander E, Kiørboe T	2021	Predator-induced defence in a dinoflagellate generates benefits without direct costs	https://doi.org/10.1038/s41396-021-00908-y		Both	yes	Alexandrium	Included		summary data for chemostat experiments found in supplementary information
Olesen A.J, Ryderheim F, Krock B, Lundholm N, Kiørboe T	2022	Costs and benefits of predator-induced defence in a toxic diatom	https://doi.org/10.1098/rspb.2021.2735	anna.olesen@snm.ku.dk	Demand	yes	Pseudo-nitzschia	Included

## Sheet: E - Model sample sizes
Model	Moderator	Object_name	Levels_mod1	Levels_mod2	K	N	Cond_R2
Full data random effects		Full_REMA_reml			113	37	0.2792
Geary passed random effects		Full_REMA_reml_geary			101	37	0.3408
Full data, mod = phytoplankton species, moderator level Var = Het	Phytoplankton species	mod_1	A. catenella		12	4	1
			A. fundyense		9	2
			A. minutum		37	14
			A. tamarense		17	7
			P. australis		6	2
			P. fraudulenta		5	2
			P. obtusa		2	2
			P. pungens		5	2
			P. seriata		20	9
Full data, mod = phytoplankton strain, moderator level Var = Het	Phytoplankton strain	mod_2	1877C		1	1	0.8217
			A-11c		2	1
			Al420		1	1
			AL-1V		23	8
			AL3T		2	1
			Alex2		5	2
			Alex5		3	1
			AM89BM		3	2
			AMAD16		1	1
			AmKB02		3	2
			ATKR-020415		8	3
			BF-5		10	3
			CA2		1	1
			Clone5		3	1
			CNR AMIA5		5	2
			Disko8		11	5
			Hv5		1	1
			I1		1	1
			IFR-PAU-010		2	2
			Kci		2	1
			No. 1		3	1
			No. 9		1	1
			P1D2		2	2
			P3B2		1	1
			P5G3		4	2
			P6B3		1	1
			PNfra2		2	2
			PNfra29		1	1
			PNfra31		2	2
			PNpun102		1	1
			PNpun103		1	1
			PNpun47		2	2
			PNpun66		1	1
			PSH		1	1
			SKC620		1	1
Full data, mod = phytoplankton genus, moderator level Var = Het	Phytoplankton genus	mod_3	Alexandrium		75	27	0.5191
			Pseudo-nitzschia		38	11
Full data, mod = culture type, moderator level Var = Het	Culture type	mod_4	Batch		101	33	0.05
			Continuous		3	1
			Semi-continuous		9	4
Full data, mod = culture experiment medium, moderator level Var = Het	Culturing medium	mod_5	B1 (reduced N, 60 µM nitrate)		2	1	0.5203
			B1 (reduced N, 80 µM nitrate)		2	1
			Custom		48	18
			Diluted K		1	1
			F/2		9	4
			F/4		3	2
			Filtered sea water (FSW)		1	1
			K/10		17	4
			K/10 with 25% of phosphate		3	1
			L1		8	3
			L1 + NH4		1	1
			L1/10 + NH4		2	1
			L1/4 + NH4		7	2
Full data, mod = zooplankton species, moderator level Var = Het	Zooplankton species	mod_6	Acartia clausi		4	3	0.4355
			Acartia hudsonica		6	2
			Acartia tonsa		7	4
			Calanus finmarchicus		8	5
			Calanus helgolandicus		1	1
			Calanus hyperboreus		1	1
			Calanus sp.		3	2
			Centropages hamatus		3	1
			Centropages typicus		11	4
			Eurytemora herdmani		2	1
			Oithona similis		1	1
			Paraeuchaeta norvegica		1	1
			Pseudocalanus sp.		2	1
Full data, mod = Resource and grazing type, moderator level Var = Het	Group	mod_7	Chemical cues		20	6	0.322
			Direct grazing		17	10
			Indirect grazing		24	11
			Starving grazer		5	4
			Nitrogen		16	11
			Phosphorous		31	13
Full data, mod = light, moderator level Var = Het	Light (photon flux)	mod_8			100	33	0.4536
Full data, mod = light-dark cycle, moderator level Var = Het	Light:Dark cycle	mod_9			110	35	0.2694
Full data, mod = temperature, moderator level Var = Het	Temperature	mod_10			113	37	0.4006
Full data, mod = Experiment duration, moderator level Var = Het	Duration	mod_11			104	36	0.0535
Full data, mod = N:P ratio difference, moderator level Var = Het	N:P-ratio difference	mod_12			110	35	0.05482
Full data, mod = Publication year, moderator level Var = Het	Publication Year	mod_year			113	37	0.0544
Full data, mod = Driver, moderator level Var = Het	Driver	mod_13	Demand		66	21	0.0402
			Resource		47	19
Full data, mod = Driver * Phytoplankton genus, moderator level Var = Het	Driver x Phytoplanton genus	mod_16	Alexandrium	Demand	46	13	0.5777
			Alexandrium	Resource	29	13
			Pseudo-nitzschia	Demand	20	8
			Pseudo-nitzschia	Resource	18	3

## Sheet: F - Driver x Genus table
	Genus	Driver	estimate	lowerCL	upperCL	lowerPR	upperPR
	Alexandrium	Demand	0.982613	0.604455	1.36077	-0.8873	2.85253					Driver	Genus	LRRΔ	95% CI			95% PI
	Alexandrium	Resource	1.13772	0.598076	1.67736	-1.58222	3.85765					Demand	Alexandrium	0.983	0.604	-	1.361	-0.887	-	2.853
	Pseudo-nitzschia	Demand	2.89403	2.36498	3.42308	0.987866	4.8002						Pseudo-nitzschia	2.894	2.365	-	3.423	0.988	-	4.8
	Pseudo-nitzschia	Resource	1.59652	0.656668	2.53638	-1.23017	4.42321
												Resource	Alexandrium	1.138	0.598	-	1.677	-1.582	-	3.858
													Pseudo-nitzschia	1.597	0.657	-	2.536	-1.23	-	4.423

## Sheet: G - Length-weight Calanoida
								Length_mm
	Taxa	Ref	Resulting metrics	Divide_by_to_get_gram	Multiply_length_with_for_mm	b	10log a	0.1	0.2	0.3	0.4	0.5	0.6	0.7	0.8	0.9	1	1.1	1.2	1.3	1.4	1.5	1.6	1.7	1.8	1.9	2	2.1	2.2	2.3	2.4	2.5	2.6	2.7	2.8	2.9	3
	Acartia clausi	Hay 1991 - Zooplankton biomass and production in the North Sea during the autumn ciculation experiment	Dry weight (mg), Length (mm)	1000	1	2.97	-1.81816	1.62871e-08	1.27615e-07	4.25494e-07	9.99912e-07	1.93992e-06	3.3339e-06	5.26969e-06	7.83467e-06	1.11159e-05	1.52e-05	2.01734e-05	2.61223e-05
	Calanus finmarchicus	Hay 1991 - Zooplankton biomass and production in the North Sea during the autumn ciculation experiment	Dry weight (mg), Length (mm)	1000	1	3.46	-2.13668	2.53118e-09	2.78539e-08	1.13282e-07	3.06514e-07	6.63375e-07	1.2466e-06	2.12502e-06	3.37298e-06	5.06993e-06	7.3e-06	1.01518e-05	1.3718e-05	1.80953e-05	2.33844e-05	2.96892e-05	3.71174e-05	4.578e-05	5.57912e-05	6.72683e-05	8.03316e-05	9.51046e-05	0.000111713	0.000130287	0.000150957	0.000173858	0.000199127	0.000226904	0.00025733	0.000290549	0.00032671
	Calanus helgolandicus	Hay 1991 - Zooplankton biomass and production in the North Sea during the autumn ciculation experiment	Dry weight (mg), Length (mm)	1000	1	2.71	-1.81248	3.00276e-08	1.96477e-07	5.89548e-07	1.28559e-06	2.35358e-06	3.85754e-06	5.85783e-06	8.41191e-06	1.15749e-05	1.54e-05	1.99386e-05	2.52407e-05	3.1355e-05	3.8329e-05	4.62092e-05	5.50409e-05	6.4869e-05	7.57372e-05	8.76886e-05	0.000100766	0.00011501	0.000130463	0.000147165	0.000165156	0.000184475	0.000205163	0.000227257	0.000250795	0.000275816	0.000302357
	Metridia lucens	Hay 1991 - Zooplankton biomass and production in the North Sea during the autumn ciculation experiment	Dry weight (mg), Length (mm)	1000	1	3.07	-1.88273	1.11499e-08	9.3634e-08	3.25112e-07	7.86313e-07	1.55994e-06	2.73021e-06	4.3825e-06	6.60325e-06	9.47973e-06	1.31e-05	1.75528e-05	2.29276e-05	2.93142e-05	3.68031e-05	4.54853e-05	5.54523e-05	6.67959e-05	7.96082e-05	9.3982e-05	0.00011001	0.000127786	0.000147404	0.000168957	0.000192539	0.000218246	0.000246172	0.000276413	0.000309063	0.000344218	0.000381974
	Centropages typicus	Hay 1991 - Zooplankton biomass and production in the North Sea during the autumn ciculation experiment	Dry weight (mg), Length (mm)	1000	1	2.45	-1.74958	6.31568e-08	3.45099e-07	9.31895e-07	1.88568e-06	3.25759e-06	5.09203e-06	7.42866e-06	1.03036e-05	1.37504e-05	1.78e-05	2.24819e-05	2.78236e-05	3.38518e-05	4.05914e-05	4.80666e-05	5.63007e-05	6.5316e-05	7.51342e-05	8.57761e-05	9.72621e-05
	Centropages hamatus	Breteler et al. 1982 - Growth and devolpment of four calanoid copepod species under experimental and natural conditions	Dry weight (µg), Length (µm)	1000000	1000	2.4492	-6.0984	6.30957e-08	3.44574e-07	9.30177e-07	1.88176e-06	3.25025e-06	5.07982e-06	7.40993e-06	1.02766e-05	1.37129e-05	1.77501e-05	2.24171e-05	2.77415e-05	3.37497e-05	4.04666e-05	4.79162e-05
	Paracalanus parvus	Hay 1991 - Zooplankton biomass and production in the North Sea during the autumn ciculation experiment	Dry weight (mg), Length (mm)	1000	1	2.74	-1.71897	3.47563e-08	2.32196e-07	7.05254e-07	1.55124e-06	2.85898e-06	4.71159e-06	7.1879e-06	1.03633e-05	1.43106e-05	1.91e-05
	Pseudocalanus elongatus	Hay 1991 - Zooplankton biomass and production in the North Sea during the autumn ciculation experiment	Dry weight (mg), Length (mm)	1000	1	2.73	-1.72125	3.53797e-08	2.34728e-07	7.10059e-07	1.55732e-06	2.86379e-06	4.71093e-06	7.17582e-06	1.03321e-05	1.42507e-05	1.9e-05	2.46465e-05	3.12549e-05	3.88883e-05	4.76084e-05	5.74755e-05	6.8549e-05
	Acartia clausi	Breteler et al. 1982 - Growth and devolpment of four calanoid copepod species under experimental and natural conditions	Dry weight (µg), Length (µm)	1000000	1000	3.2125	-7.7188	5.08394e-08	4.71258e-07	1.73361e-06	4.36835e-06	8.94625e-06	1.60698e-05	2.6368e-05	4.04927e-05	5.91159e-05	8.29278e-05	0.000112635	0.00014896	0.000192638	0.00024442	0.000305066	0.000375349	0.000456055	0.000547978	0.000651922	0.000768704	0.000899144	0.00104408	0.00120434	0.00138079	0.00157428	0.00178567	0.00201584	0.00226566	0.00253603	0.00282782
	Temora longicornis	Hay 1991 - Zooplankton biomass and production in the North Sea during the autumn ciculation experiment	Dry weight (mg), Length (mm)	1000	1	3.06	-1.50446	2.72612e-08	2.27351e-07	7.86204e-07	1.89604e-06	3.75312e-06	6.55673e-06	1.05086e-05	1.58125e-05	2.26739e-05	3.13e-05	4.18992e-05	5.46813e-05	6.98572e-05	8.76387e-05	0.000108239	0.000131872
							Average calanoida	3.4136e-08	2.30382e-07	7.18271e-07	1.62474e-06	3.07708e-06	5.2036e-06	8.13393e-06	1.1999e-05	1.69312e-05	2.30642e-05	3.12497e-05	4.04736e-05	5.39847e-05	6.73718e-05	8.28439e-05	0.000107968	0.000139763	0.00016685	0.000197327	0.000231415	0.000309261	0.000358414	0.000412688	0.000472361	0.000537715	0.000609034	0.000686603	0.000770712	0.000861652	0.000959716
							Temora	2.72612e-08	2.27351e-07	7.86204e-07	1.89604e-06	3.75312e-06	6.55673e-06	1.05086e-05	1.58125e-05	2.26739e-05	3.13e-05	4.18992e-05	5.46813e-05	6.98572e-05	8.76387e-05	0.000108239	0.000131872
						Exponent_b	multiplier_a
					Average calanoida	3.0794	2.8005e-05
					Temora	3.06	3.13e-05

## Sheet: H - Length-weight Cyclopoida
							Length_mm
Taxa	Ref	Metrics	Divide_by_to_get_gram	multiply_L_with_to_get_mm	b	10log a	0.05	0.1	0.2	0.3	0.4	0.5	0.6	0.7	0.8	0.9	1	1.1	1.2	1.3	1.4	1.5	1.6	1.7	1.8	1.9	2	2.1	2.2	2.3	2.4	2.5	2.6	2.7	2.8	2.9	3
Aanthocyclops vernalis	Rosen 1981 - Length-Dry Weight Relationships of Some Freshwater Zooplankton	Dry weight (g), Length (mm)	1	1	3.23	-5.033					4.80456e-07	9.87809e-07	1.78003e-06	2.92864e-06	4.50797e-06	6.59483e-06	9.2683e-06	1.26095e-05	1.67015e-05
Mesocyclops edax	Rosen 1981 - Length-Dry Weight Relationships of Some Freshwater Zooplankton	Dry weight (g), Length (mm)	1	1	3.968	-5.278				4.4383e-08	1.38987e-07	3.36909e-07	6.94551e-07	1.28041e-06	2.17501e-06	3.47084e-06	5.2723e-06	7.69567e-06	1.0869e-05	1.49323e-05	2.00372e-05	2.63469e-05
Tropocyclops prasinus	CASTILHO-NOLL 2007 - Length-weight relationships for zooplanktonic species of a tropical Brazilian lake: Lake Monte Alegre.	Dry weight (µg), Length (mm)	1000000	1	2.1983	0.35197	3.10396e-09	1.42453e-08	6.53769e-08	1.59414e-07	3.0004e-07	4.90022e-07	7.31611e-07
Cyclopoida (inc. females with eggs)	Dumont et al 1975 - The Dry Weight Estimate of Biomass in a Selection of Cladocera, Copepoda and Rotifera from the Plankton Periphyton and Benthos of Continental Waters	Dry weight (µg), Length (µm)	1000000	1000	2.75	-7.3098									4.7173e-06	6.52173e-06	8.71357e-06	1.13247e-05	1.43861e-05	1.79283e-05	2.1981e-05	2.65734e-05	3.17341e-05	3.74913e-05	4.38728e-05	5.09059e-05	5.86177e-05	6.70346e-05	7.61831e-05	8.6089e-05	9.67781e-05
Cyclopoida (excl. females with eggs)	Dumont et al 1975 - The Dry Weight Estimate of Biomass in a Selection of Cladocera, Copepoda and Rotifera from the Plankton Periphyton and Benthos of Continental Waters	Dry weight (µg), Length (µm)	1000000	1000	2.59	-6.95861									3.63409e-06	4.93038e-06	6.47728e-06	8.29086e-06	1.03866e-05	1.27793e-05	1.54833e-05	1.85127e-05	2.18808e-05	2.56009e-05	2.96858e-05	3.41479e-05	3.89996e-05	4.42528e-05	4.99192e-05	5.60103e-05	6.25374e-05
Pooled cyclopoida	Dumont et al 1975 - The Dry Weight Estimate of Biomass in a Selection of Cladocera, Copepoda and Rotifera from the Plankton Periphyton and Benthos of Continental Waters	Dry weight (µg), Length (µm)	1000000	1000	2.82	-7.65758									3.38171e-06	4.71397e-06	6.34487e-06	8.30138e-06	1.061e-05	1.32967e-05	1.63872e-05	1.99067e-05	2.38804e-05	2.83327e-05	3.32883e-05	3.87711e-05	4.48051e-05	5.1414e-05	5.86212e-05	6.645e-05	7.49236e-05
Cyclopoida 3 species C1-C6	Nakamura et al 2017 - Length-weight Relationships and Chemical Composition of the Dominant Mesozooplankton Taxa/species in the Subarctic Pacific, with Special Reference to the Effect of Lipid Accumulation in Copepoda	Dry weight (µg), Length (µm)	1000000	1000	1.997	-5.3245	1.17042e-08	4.67197e-08	1.86491e-07	4.19094e-07	7.44413e-07	1.16237e-06	1.67289e-06	2.27594e-06	2.97147e-06	3.75943e-06	4.63981e-06	5.61256e-06	6.67767e-06	7.83511e-06	9.08485e-06	1.04269e-05	1.18612e-05	1.33877e-05	1.50065e-05	1.67175e-05	1.85207e-05	2.04161e-05	2.24036e-05	2.44833e-05	2.66552e-05
Tropocyclops prasinus	CASTILHO-NOLL 2007 - Length-weight relationships for zooplanktonic species of a tropical Brazilian lake: Lake Monte Alegre.	Carbon (µg), Length (mm)	1000000	1	2.1983	0.0208997	1.44826e-09	6.6466e-09	3.05038e-08	7.43799e-08	1.39994e-07	2.28636e-07	3.41358e-07	4.79048e-07	6.42484e-07	8.3236e-07	1.0493e-06	1.29388e-06	1.56662e-06	1.86802e-06	2.19853e-06	2.55859e-06	2.94861e-06	3.36896e-06	3.82002e-06	4.30213e-06	4.81564e-06	5.36086e-06	5.9381e-06	6.54766e-06	7.18982e-06	7.86486e-06	8.57305e-06	9.31465e-06	1.00899e-05	1.08991e-05	1.17424e-05
						Average	7.4041e-09	3.04825e-08	1.25934e-07	2.0763e-07	4.15974e-07	7.44277e-07	1.21977e-06	2.16166e-06	3.56459e-06	4.99853e-06	6.78602e-06	8.97244e-06	1.16051e-05	1.33543e-05	1.65947e-05	2.03533e-05	2.23391e-05	2.62032e-05	3.04633e-05	3.51356e-05	4.02358e-05	4.57794e-05	5.17818e-05	5.82582e-05	6.52236e-05
									Exponent_b	Multiplier_a
								Cyclopoida	2.781	6.489e-06

## Sheet: I -Conversion_eqs to dry weight
Taxa	a	b
Cyclopoida	6.614e-06	2.465
Calanoida	2.8005e-05	3.0794
Temora	3.13e-05	3.06
Micosetella	2.239e-10	1.15
Grand mean (for unkown taxa)	0.0001731	2.7984
Dry weight (g) = a x prosome length(mm)^b

## Sheet: J - Length-weight Grand mean
							Length_mm
Taxa	Ref	Resulting metrics	Divide_by_to_get_gram	Multiply_length_with_for_mm	b	10log a	0.05	0.1	0.2	0.3	0.4	0.5	0.6	0.7	0.8	0.9	1	1.1	1.2	1.3	1.4	1.5	1.6	1.7	1.8	1.9	2	2.1	2.2	2.3	2.4	2.5	2.6	2.7	2.8	2.9	3
Acartia clausi	Hay 1991 - Zooplankton biomass and production in the North Sea during the autumn ciculation experiment	Dry weight (mg), Length (mm)	1000	1	2.97	-1.81816		1.62871e-08	1.27615e-07	4.25494e-07	9.99912e-07	1.93992e-06	3.3339e-06	5.26969e-06	7.83467e-06	1.11159e-05	1.52e-05	2.01734e-05	2.61223e-05
Calanus finmarchicus	Hay 1991 - Zooplankton biomass and production in the North Sea during the autumn ciculation experiment	Dry weight (mg), Length (mm)	1000	1	3.46	-2.13668		2.53118e-09	2.78539e-08	1.13282e-07	3.06514e-07	6.63375e-07	1.2466e-06	2.12502e-06	3.37298e-06	5.06993e-06	7.3e-06	1.01518e-05	1.3718e-05	1.80953e-05	2.33844e-05	2.96892e-05	3.71174e-05	4.578e-05	5.57912e-05	6.72683e-05	8.03316e-05	9.51046e-05	0.000111713	0.000130287	0.000150957	0.000173858	0.000199127	0.000226904	0.00025733	0.000290549	0.00032671
Calanus helgolandicus	Hay 1991 - Zooplankton biomass and production in the North Sea during the autumn ciculation experiment	Dry weight (mg), Length (mm)	1000	1	2.71	-1.81248		3.00276e-08	1.96477e-07	5.89548e-07	1.28559e-06	2.35358e-06	3.85754e-06	5.85783e-06	8.41191e-06	1.15749e-05	1.54e-05	1.99386e-05	2.52407e-05	3.1355e-05	3.8329e-05	4.62092e-05	5.50409e-05	6.4869e-05	7.57372e-05	8.76886e-05	0.000100766	0.00011501	0.000130463	0.000147165	0.000165156	0.000184475	0.000205163	0.000227257	0.000250795	0.000275816	0.000302357
Metridia lucens	Hay 1991 - Zooplankton biomass and production in the North Sea during the autumn ciculation experiment	Dry weight (mg), Length (mm)	1000	1	3.07	-1.88273		1.11499e-08	9.3634e-08	3.25112e-07	7.86313e-07	1.55994e-06	2.73021e-06	4.3825e-06	6.60325e-06	9.47973e-06	1.31e-05	1.75528e-05	2.29276e-05	2.93142e-05	3.68031e-05	4.54853e-05	5.54523e-05	6.67959e-05	7.96082e-05	9.3982e-05	0.00011001	0.000127786	0.000147404	0.000168957	0.000192539	0.000218246	0.000246172	0.000276413	0.000309063	0.000344218	0.000381974
Centropages typicus	Hay 1991 - Zooplankton biomass and production in the North Sea during the autumn ciculation experiment	Dry weight (mg), Length (mm)	1000	1	2.45	-1.74958		6.31568e-08	3.45099e-07	9.31895e-07	1.88568e-06	3.25759e-06	5.09203e-06	7.42866e-06	1.03036e-05	1.37504e-05	1.78e-05	2.24819e-05	2.78236e-05	3.38518e-05	4.05914e-05	4.80666e-05	5.63007e-05	6.5316e-05	7.51342e-05	8.57761e-05	9.72621e-05
Centropages hamatus	Breteler et al. 1982 - Growth and devolpment of four calanoid copepod species under experimental and natural conditions	Dry weight (µg), Length (µm)	1000000	1000	2.4492	-6.0984		6.30957e-08	3.44574e-07	9.30177e-07	1.88176e-06	3.25025e-06	5.07982e-06	7.40993e-06	1.02766e-05	1.37129e-05	1.77501e-05	2.24171e-05	2.77415e-05	3.37497e-05	4.04666e-05	4.79162e-05
Paracalanus parvus	Hay 1991 - Zooplankton biomass and production in the North Sea during the autumn ciculation experiment	Dry weight (mg), Length (mm)	1000	1	2.74	-1.71897		3.47563e-08	2.32196e-07	7.05254e-07	1.55124e-06	2.85898e-06	4.71159e-06	7.1879e-06	1.03633e-05	1.43106e-05	1.91e-05
Pseudocalanus elongatus	Hay 1991 - Zooplankton biomass and production in the North Sea during the autumn ciculation experiment	Dry weight (mg), Length (mm)	1000	1	2.73	-1.72125		3.53797e-08	2.34728e-07	7.10059e-07	1.55732e-06	2.86379e-06	4.71093e-06	7.17582e-06	1.03321e-05	1.42507e-05	1.9e-05	2.46465e-05	3.12549e-05	3.88883e-05	4.76084e-05	5.74755e-05	6.8549e-05
Acartia clausi	Breteler et al. 1982 - Growth and devolpment of four calanoid copepod species under experimental and natural conditions	Dry weight (µg), Length (µm)	1000000	1000	3.2125	-7.7188		5.08394e-08	4.71258e-07	1.73361e-06	4.36835e-06	8.94625e-06	1.60698e-05	2.6368e-05	4.04927e-05	5.91159e-05	8.29278e-05	0.000112635	0.00014896	0.000192638	0.00024442	0.000305066	0.000375349	0.000456055	0.000547978	0.000651922	0.000768704	0.000899144	0.00104408	0.00120434	0.00138079	0.00157428	0.00178567	0.00201584	0.00226566	0.00253603	0.00282782
Temora longicornis	Hay 1991 - Zooplankton biomass and production in the North Sea during the autumn ciculation experiment	Dry weight (mg), Length (mm)	1000	1	3.06	-1.50446		2.72612e-08	2.27351e-07	7.86204e-07	1.89604e-06	3.75312e-06	6.55673e-06	1.05086e-05	1.58125e-05	2.26739e-05	3.13e-05	4.18992e-05	5.46813e-05	6.98572e-05	8.76387e-05	0.000108239	0.000131872
Microsetella norvegica	Satapoomin 1999 - Carbon content of some common tropical Andaman Sea copepods	Dry weight (µg), Length (µm)	1000000	1000	1.15	-7.1		1.58489e-11	3.5171e-11	5.60647e-11	7.80493e-11	1.00882e-10	1.24415e-10	1.48547e-10	1.73202e-10	1.98326e-10	2.23872e-10	2.49805e-10	2.76095e-10
Aanthocyclops vernalis	Rosen 1981 - Length-Dry Weight Relationships of Some Freshwater Zooplankton	Dry weight (g), Length (mm)	1	1	3.23	-5.033					4.80456e-07	9.87809e-07	1.78003e-06	2.92864e-06	4.50797e-06	6.59483e-06	9.2683e-06	1.26095e-05	1.67015e-05
Mesocyclops edax	Rosen 1981 - Length-Dry Weight Relationships of Some Freshwater Zooplankton	Dry weight (g), Length (mm)	1	1	3.968	-5.278				4.4383e-08	1.38987e-07	3.36909e-07	6.94551e-07	1.28041e-06	2.17501e-06	3.47084e-06	5.2723e-06	7.69567e-06	1.0869e-05	1.49323e-05	2.00372e-05	2.63469e-05
Tropocyclops prasinus	CASTILHO-NOLL 2007 - Length-weight relationships for zooplanktonic species of a tropical Brazilian lake: Lake Monte Alegre.	Dry weight (µg), Length (mm)	1000000	1	2.1983	0.35197	3.10396e-09	1.42453e-08	6.53769e-08	1.59414e-07	3.0004e-07	4.90022e-07	7.31611e-07
Cyclopoida (inc. females with eggs)	Dumont et al 1975 - The Dry Weight Estimate of Biomass in a Selection of Cladocera, Copepoda and Rotifera from the Plankton Periphyton and Benthos of Continental Waters	Dry weight (µg), Length (µm)	1000000	1000	2.75	-7.3098									4.7173e-06	6.52173e-06	8.71357e-06	1.13247e-05	1.43861e-05	1.79283e-05	2.1981e-05	2.65734e-05	3.17341e-05	3.74913e-05	4.38728e-05	5.09059e-05	5.86177e-05	6.70346e-05	7.61831e-05	8.6089e-05	9.67781e-05
Cyclopoida (excl. females with eggs)	Dumont et al 1975 - The Dry Weight Estimate of Biomass in a Selection of Cladocera, Copepoda and Rotifera from the Plankton Periphyton and Benthos of Continental Waters	Dry weight (µg), Length (µm)	1000000	1000	2.59	-6.95861									3.63409e-06	4.93038e-06	6.47728e-06	8.29086e-06	1.03866e-05	1.27793e-05	1.54833e-05	1.85127e-05	2.18808e-05	2.56009e-05	2.96858e-05	3.41479e-05	3.89996e-05	4.42528e-05	4.99192e-05	5.60103e-05	6.25374e-05
Pooled cyclopoida	Dumont et al 1975 - The Dry Weight Estimate of Biomass in a Selection of Cladocera, Copepoda and Rotifera from the Plankton Periphyton and Benthos of Continental Waters	Dry weight (µg), Length (µm)	1000000	1000	2.82	-7.65758									3.38171e-06	4.71397e-06	6.34487e-06	8.30138e-06	1.061e-05	1.32967e-05	1.63872e-05	1.99067e-05	2.38804e-05	2.83327e-05	3.32883e-05	3.87711e-05	4.48051e-05	5.1414e-05	5.86212e-05	6.645e-05	7.49236e-05
Cyclopoida 3 species C1-C6	Nakamura et al 2017 - Length-weight Relationships and Chemical Composition of the Dominant Mesozooplankton Taxa/species in the Subarctic Pacific, with Special Reference to the Effect of Lipid Accumulation in Copepoda	Dry weight (µg), Length (µm)	1000000	1000	1.997	-5.3245	1.17042e-08	4.67197e-08	1.86491e-07	4.19094e-07	7.44413e-07	1.16237e-06	1.67289e-06	2.27594e-06	2.97147e-06	3.75943e-06	4.63981e-06	5.61256e-06	6.67767e-06	7.83511e-06	9.08485e-06	1.04269e-05	1.18612e-05	1.33877e-05	1.50065e-05	1.67175e-05	1.85207e-05	2.04161e-05	2.24036e-05	2.44833e-05	2.66552e-05
Tropocyclops prasinus	CASTILHO-NOLL 2007 - Length-weight relationships for zooplanktonic species of a tropical Brazilian lake: Lake Monte Alegre.	Carbon (µg), Length (mm)	1000000	1	2.1983	0.0208997	1.44826e-09	6.6466e-09	3.05038e-08	7.43799e-08	1.39994e-07	2.28636e-07	3.41358e-07	4.79048e-07	6.42484e-07	8.3236e-07	1.0493e-06	1.29388e-06	1.56662e-06	1.86802e-06	2.19853e-06	2.55859e-06	2.94861e-06	3.36896e-06	3.82002e-06	4.30213e-06	4.81564e-06	5.36086e-06	5.9381e-06	6.54766e-06	7.18982e-06	7.86486e-06	8.57305e-06	9.31465e-06	1.00899e-05	1.08991e-05	1.17424e-05
						Average	5.41882e-09	2.87223e-08	1.84514e-07	5.29864e-07	1.14517e-06	2.16579e-06	3.66311e-06	6.04521e-06	8.10188e-06	1.14377e-05	1.55913e-05	2.04133e-05	2.6451e-05	3.6885e-05	4.60295e-05	5.66051e-05	7.26655e-05	8.06998e-05	9.59922e-05	0.000113148	0.000132283	0.000158392	0.000182969
